# Supplementary material for: Knowledge, attitudes, practices, and vaccination coverage of medical students toward hepatitis B virus in North Sudan, 2023
Source: PeerJ. 2025 Jan 2;13:e18339. doi: 10.7717/peerj.18339 (PMC11700487; doi:10.7717/peerj.18339)
Supplement: Supplemental Information 1 — Coded for one-point score for each model option. [file peerj-13-18339-s001.csv]

Consent	Age	Age_Groups	Health_Insurance	Academic_level	Academic_Level_Groups	Sex	Residence	Marital_Status	Admission	University	Heard	KQ1	Infectious	KQ2	Transmission	KQ3	Contaminated	KQ4	Hepatitis	KQ5	Asymptomatic	KQ6	Cirrhosis	KQ7	Cancer	KQ8	Cure	KQ9	Vaccination	Q10	Transfussion	T1	Sneezing	T2	Needles	T3	Shaving_tools	T4	Hand_shaking	T5	Sexual_intercourse	T6	Tatooing	T7	Dialysis	T8	Dinning	T9	Mother_to_child
Yes	21	1	No	Third Year	1	Female	Urban	Single	Private	Elsheikh Abdallah Elbadri University	Yes	1	Yes	1	No	0	Yes	1	Yes	1	Yes	1	Yes	1	Yes	1	Yes	0	Yes	1	Yes	1	Yes	0	Yes	1	No	0	Yes	0	Yes	1	Yes	1	Yes	1	Yes	0	Yes
Yes	24	3	No	Fifth Year	2	Female	Urban	Single	Scholarship	Shendi University	Yes	1	Yes	1	Yes	1	Yes	1	Yes	1	No	0	Yes	1	Yes	1	Yes	0	Yes	1	Yes	1	No	1	Yes	1	No	0	No	1	Yes	1	Yes	1	No	0	No	1	Yes
Yes	25	3	No	Sixth Year	2	Male	Urban	Single	Scholarship	Shendi University	Yes	1	Yes	1	Yes	1	Yes	1	Yes	1	Yes	1	Yes	1	Yes	1	Yes	0	Yes	1	Yes	1	No	1	Yes	1	Yes	1	No	1	Yes	1	Yes	1	Yes	1	Yes	0	Yes
Yes	23	2	Yes	Fifth Year	2	Female	Urban	Single	Scholarship	Elsheikh Abdallah Elbadri University	Yes	1	Yes	1	Yes	1	Yes	1	Yes	1	Yes	1	Yes	1	Yes	1	No	1	Yes	1	Yes	1	Yes	0	Yes	1	Yes	1	No	1	Yes	1	Yes	1	Yes	1	Yes	0	Yes
Yes	20	1	No	Second Year	1	Male	Rural	Single	Scholarship	Shendi University	Yes	1	Yes	1	No	0	Yes	1	No	0	Yes	1	No	0	No	0	Yes	0	No	0	Yes	1	Yes	0	Yes	1	Yes	1	No	1	No	0	No	0	No	0	Yes	0	No
Yes	19	1	Yes	First Year	1	Male	Rural	Single	Scholarship	Shendi University	Yes	1	Yes	1	Yes	1	Yes	1	Yes	1	Yes	1	Yes	1	Yes	1	Yes	0	Yes	1	Yes	1	Yes	0	Yes	1	Yes	1	No	1	Yes	1	Yes	1	No	0	No	1	Yes
Yes	27	3	No	Fifth Year	2	Male	Urban	Single	Scholarship	University of Dongola	Yes	1	Yes	1	Yes	1	Yes	1	Yes	1	No	0	Yes	1	Yes	1	No	1	Yes	1	Yes	1	No	1	Yes	1	Yes	1	No	1	Yes	1	Yes	1	Yes	1	Yes	0	Yes
Yes	23	2	Yes	Fourth Year	2	Male	Urban	Single	Private	Shendi University	Yes	1	Yes	1	Yes	1	Yes	1	Yes	1	No	0	Yes	1	Yes	1	Yes	0	Yes	1	Yes	1	No	1	Yes	1	Yes	1	No	1	Yes	1	Yes	1	Yes	1	No	1	Yes
Yes	23	2	No	Fifth Year	2	Male	Urban	Single	Private	Nile Valley University	Yes	1	Yes	1	Yes	1	Yes	1	Yes	1	Yes	1	Yes	1	Yes	1	No	1	Yes	1	Yes	1	No	1	Yes	1	Yes	1	No	1	Yes	1	Yes	1	Yes	1	No	1	Yes
Yes	19	1	No	First Year	1	Female	Urban	Single	Private	Nile Valley University	No	0	Yes	1	No	0	Yes	1	Yes	1	Yes	1	No	0	No	0	Yes	0	Yes	1	No	0	Yes	0	Yes	1	Yes	1	No	1	No	0	No	0	No	0	Yes	0	No
Yes	19	1	Yes	Second Year	1	Male	Urban	Single	Scholarship	Nile Valley University	Yes	1	Yes	1	Yes	1	Yes	1	Yes	1	No	0	Yes	1	Yes	1	No	1	Yes	1	Yes	1	No	1	Yes	1	Yes	1	No	1	Yes	1	Yes	1	Yes	1	No	1	Yes
Yes	21	1	Yes	Third Year	1	Female	Rural	Single	Scholarship	University of Dongola	Yes	1	Yes	1	Yes	1	Yes	1	No	0	Yes	1	Yes	1	Yes	1	No	1	Yes	1	Yes	1	No	1	Yes	1	Yes	1	Yes	0	Yes	1	Yes	1	Yes	1	Yes	0	Yes
Yes	20	1	Yes	Second Year	1	Male	Rural	Single	Private	Merowe University of Technology	Yes	1	Yes	1	No	0	Yes	1	Yes	1	No	0	No	0	No	0	Yes	0	No	0	Yes	1	Yes	0	No	0	No	0	No	1	Yes	1	Yes	1	No	0	No	1	No
Yes	22	2	No	Third Year	1	Male	Urban	Single	Scholarship	Merowe University of Technology	Yes	1	Yes	1	No	0	Yes	1	Yes	1	Yes	1	Yes	1	Yes	1	Yes	0	Yes	1	Yes	1	No	1	Yes	1	No	0	No	1	Yes	1	No	0	No	0	No	1	No
Yes	25	3	Yes	Sixth Year	2	Female	Urban	Married	Private	Nile Valley University	Yes	1	Yes	1	Yes	1	Yes	1	Yes	1	No	0	Yes	1	Yes	1	Yes	0	Yes	1	Yes	1	No	1	Yes	1	Yes	1	No	1	No	0	Yes	1	Yes	1	No	1	Yes
Yes	26	3	No	Fourth Year	2	Male	Rural	Single	Private	Nile Valley University	Yes	1	Yes	1	Yes	1	Yes	1	Yes	1	Yes	1	Yes	1	Yes	1	No	1	Yes	1	Yes	1	No	1	Yes	1	Yes	1	No	1	Yes	1	Yes	1	Yes	1	No	1	Yes
Yes	25	3	Yes	Sixth Year	2	Male	Rural	Single	Scholarship	Elsheikh Abdallah Elbadri University	Yes	1	Yes	1	Yes	1	Yes	1	Yes	1	No	0	Yes	1	Yes	1	No	1	Yes	1	Yes	1	No	1	Yes	1	No	0	No	1	Yes	1	Yes	1	Yes	1	No	1	Yes
Yes	22	2	Yes	Fourth Year	2	Male	Urban	Single	Private	Elsheikh Abdallah Elbadri University	Yes	1	Yes	1	Yes	1	Yes	1	Yes	1	Yes	1	Yes	1	Yes	1	No	1	Yes	1	Yes	1	No	1	Yes	1	No	0	No	1	Yes	1	Yes	1	Yes	1	No	1	Yes
Yes	20	1	Yes	First Year	1	Male	Urban	Single	Scholarship	Nile Valley University	Yes	1	No	0	No	0	No	0	No	0	Yes	1	No	0	No	0	Yes	0	Yes	1	Yes	1	Yes	0	No	0	No	0	Yes	0	No	0	No	0	No	0	Yes	0	No
Yes	23	2	No	Second Year	1	Male	Rural	Single	Private	Shendi University	No	0	Yes	1	No	0	No	0	No	0	No	0	No	0	No	0	Yes	0	No	0	No	0	Yes	0	Yes	1	Yes	1	Yes	0	Yes	1	Yes	1	No	0	Yes	0	No
Yes	18	1	Yes	First Year	1	Male	Urban	Single	Private	Elsheikh Abdallah Elbadri University	Yes	1	Yes	1	No	0	Yes	1	No	0	Yes	1	Yes	1	Yes	1	Yes	0	No	0	Yes	1	No	1	No	0	No	0	No	1	No	0	No	0	Yes	1	No	1	Yes
Yes	18	1	No	First Year	1	Male	Urban	Single	Private	Elsheikh Abdallah Elbadri University	Yes	1	Yes	1	Yes	1	Yes	1	Yes	1	Yes	1	No	0	No	0	Yes	0	Yes	1	Yes	1	Yes	0	Yes	1	Yes	1	No	1	Yes	1	No	0	No	0	No	1	Yes
Yes	19	1	Yes	First Year	1	Female	Urban	Single	Scholarship	Nile Valley University	Yes	1	Yes	1	No	0	Yes	1	Yes	1	No	0	Yes	1	Yes	1	Yes	0	No	0	No	0	Yes	0	Yes	1	No	0	No	1	No	0	No	0	No	0	Yes	0	No
Yes	20	1	Yes	Third Year	1	Female	Urban	Single	Scholarship	Merowe University of Technology	Yes	1	Yes	1	No	0	Yes	1	Yes	1	Yes	1	Yes	1	Yes	1	Yes	0	Yes	1	Yes	1	Yes	0	Yes	1	No	0	Yes	0	Yes	1	Yes	1	No	0	No	1	No
Yes	20	1	Yes	Third Year	1	Male	Urban	Single	Private	Shendi University	Yes	1	Yes	1	No	0	Yes	1	Yes	1	No	0	Yes	1	Yes	1	No	1	No	0	Yes	1	Yes	0	Yes	1	No	0	No	1	Yes	1	No	0	No	0	No	1	Yes
Yes	20	1	Yes	Second Year	1	Male	Rural	Single	Scholarship	Nile Valley University	Yes	1	Yes	1	Yes	1	No	0	Yes	1	Yes	1	Yes	1	Yes	1	No	1	Yes	1	Yes	1	No	1	Yes	1	No	0	No	1	Yes	1	No	0	Yes	1	No	1	Yes
Yes	22	2	Yes	Third Year	1	Male	Rural	Single	Private	Elsheikh Abdallah Elbadri University	Yes	1	Yes	1	Yes	1	Yes	1	No	0	No	0	No	0	No	0	Yes	0	Yes	1	Yes	1	Yes	0	Yes	1	Yes	1	No	1	Yes	1	Yes	1	Yes	1	Yes	0	No
Yes	19	1	Yes	First Year	1	Male	Urban	Single	Scholarship	Nile Valley University	Yes	1	Yes	1	Yes	1	Yes	1	Yes	1	No	0	Yes	1	Yes	1	Yes	0	Yes	1	Yes	1	Yes	0	Yes	1	Yes	1	Yes	0	Yes	1	Yes	1	Yes	1	Yes	0	Yes
Yes	20	1	Yes	Third Year	1	Female	Urban	Single	Private	Elsheikh Abdallah Elbadri University	Yes	1	Yes	1	Yes	1	Yes	1	Yes	1	Yes	1	Yes	1	Yes	1	No	1	Yes	1	Yes	1	No	1	Yes	1	No	0	No	1	Yes	1	No	0	No	0	No	1	Yes
Yes	19	1	No	Second Year	1	Female	Urban	Single	Scholarship	Nile Valley University	Yes	1	Yes	1	No	0	Yes	1	Yes	1	No	0	Yes	1	Yes	1	Yes	0	Yes	1	Yes	1	No	1	Yes	1	No	0	No	1	No	0	Yes	1	No	0	Yes	0	Yes
Yes	18	1	Yes	First Year	1	Male	Urban	Single	Private	Elsheikh Abdallah Elbadri University	Yes	1	Yes	1	Yes	1	Yes	1	Yes	1	No	0	Yes	1	Yes	1	Yes	0	Yes	1	Yes	1	No	1	Yes	1	Yes	1	No	1	No	0	No	0	Yes	1	No	1	No
Yes	28	3	No	Sixth Year	2	Male	Urban	Single	Private	Nile Valley University	Yes	1	Yes	1	Yes	1	Yes	1	Yes	1	No	0	Yes	1	Yes	1	No	1	Yes	1	Yes	1	No	1	Yes	1	Yes	1	No	1	Yes	1	Yes	1	Yes	1	No	1	Yes
Yes	26	3	No	Fifth Year	2	Female	Urban	Single	Scholarship	Nile Valley University	Yes	1	Yes	1	Yes	1	Yes	1	Yes	1	Yes	1	Yes	1	Yes	1	No	1	Yes	1	Yes	1	No	1	Yes	1	Yes	1	No	1	Yes	1	Yes	1	Yes	1	No	1	Yes
Yes	24	3	No	Fourth Year	2	Male	Rural	Single	Scholarship	Elsheikh Abdallah Elbadri University	Yes	1	Yes	1	No	0	Yes	1	Yes	1	No	0	Yes	1	Yes	1	Yes	0	No	0	Yes	1	Yes	0	Yes	1	Yes	1	Yes	0	Yes	1	No	0	Yes	1	Yes	0	No
Yes	22	2	Yes	Fourth Year	2	Female	Rural	Single	Scholarship	Merowe University of Technology	Yes	1	Yes	1	Yes	1	Yes	1	Yes	1	Yes	1	Yes	1	Yes	1	Yes	0	Yes	1	Yes	1	No	1	Yes	1	No	0	No	1	Yes	1	Yes	1	Yes	1	No	1	No
Yes	25	3	No	Sixth Year	2	Male	Urban	Single	Scholarship	Shendi University	Yes	1	Yes	1	Yes	1	Yes	1	Yes	1	Yes	1	Yes	1	Yes	1	Yes	0	Yes	1	Yes	1	No	1	Yes	1	No	0	No	1	Yes	1	No	0	Yes	1	No	1	Yes
Yes	25	3	No	Sixth Year	2	Male	Rural	Single	Private	Shendi University	Yes	1	Yes	1	Yes	1	Yes	1	Yes	1	Yes	1	Yes	1	Yes	1	Yes	0	Yes	1	Yes	1	No	1	Yes	1	Yes	1	No	1	Yes	1	Yes	1	Yes	1	No	1	Yes
Yes	26	3	Yes	Fifth Year	2	Male	Rural	Single	Private	University of Dongola	Yes	1	Yes	1	Yes	1	Yes	1	Yes	1	Yes	1	Yes	1	Yes	1	No	1	Yes	1	Yes	1	No	1	Yes	1	Yes	1	No	1	Yes	1	Yes	1	Yes	1	No	1	Yes
Yes	25	3	No	Sixth Year	2	Male	Rural	Single	Scholarship	Shendi University	Yes	1	Yes	1	Yes	1	Yes	1	Yes	1	Yes	1	Yes	1	Yes	1	No	1	Yes	1	Yes	1	No	1	Yes	1	Yes	1	No	1	Yes	1	Yes	1	Yes	1	No	1	Yes
Yes	26	3	Yes	Fifth Year	2	Male	Rural	Single	Scholarship	Nile Valley University	Yes	1	Yes	1	Yes	1	Yes	1	Yes	1	No	0	Yes	1	Yes	1	No	1	Yes	1	Yes	1	No	1	Yes	1	Yes	1	No	1	Yes	1	Yes	1	Yes	1	No	1	Yes
Yes	23	2	Yes	Third Year	1	Female	Rural	Single	Scholarship	Shendi University	Yes	1	Yes	1	Yes	1	Yes	1	Yes	1	No	0	Yes	1	Yes	1	Yes	0	Yes	1	Yes	1	No	1	Yes	1	Yes	1	No	1	No	0	Yes	1	No	0	No	1	Yes
Yes	22	2	Yes	Second Year	1	Female	Urban	Married	Scholarship	Nile Valley University	Yes	1	Yes	1	No	0	Yes	1	No	0	No	0	Yes	1	Yes	1	No	1	No	0	Yes	1	Yes	0	Yes	1	Yes	1	Yes	0	No	0	Yes	1	No	0	Yes	0	No
Yes	22	2	Yes	Third Year	1	Female	Urban	Single	Scholarship	Elsheikh Abdallah Elbadri University	Yes	1	Yes	1	Yes	1	Yes	1	Yes	1	Yes	1	Yes	1	Yes	1	No	1	Yes	1	Yes	1	No	1	Yes	1	No	0	No	1	Yes	1	Yes	1	Yes	1	No	1	Yes
Yes	23	2	No	Sixth Year	2	Female	Rural	Single	Scholarship	University of Dongola	Yes	1	Yes	1	Yes	1	Yes	1	Yes	1	Yes	1	Yes	1	Yes	1	No	1	Yes	1	Yes	1	No	1	Yes	1	Yes	1	No	1	Yes	1	Yes	1	Yes	1	No	1	Yes
Yes	26	3	No	Sixth Year	2	Female	Urban	Single	Private	Elsheikh Abdallah Elbadri University	Yes	1	Yes	1	Yes	1	Yes	1	Yes	1	Yes	1	Yes	1	Yes	1	Yes	0	Yes	1	Yes	1	No	1	Yes	1	Yes	1	No	1	No	0	Yes	1	No	0	No	1	Yes
Yes	25	3	Yes	Sixth Year	2	Female	Urban	Single	Scholarship	Elsheikh Abdallah Elbadri University	Yes	1	Yes	1	Yes	1	Yes	1	Yes	1	Yes	1	Yes	1	Yes	1	No	1	Yes	1	Yes	1	No	1	Yes	1	Yes	1	No	1	Yes	1	Yes	1	Yes	1	Yes	0	Yes
Yes	27	3	Yes	Fifth Year	2	Female	Urban	Single	Private	Nile Valley University	Yes	1	Yes	1	Yes	1	Yes	1	Yes	1	Yes	1	Yes	1	Yes	1	Yes	0	Yes	1	Yes	1	No	1	Yes	1	Yes	1	No	1	No	0	Yes	1	Yes	1	No	1	Yes
Yes	20	1	Yes	Third Year	1	Female	Urban	Single	Scholarship	University of Dongola	Yes	1	Yes	1	Yes	1	Yes	1	Yes	1	No	0	Yes	1	Yes	1	Yes	0	No	0	Yes	1	Yes	0	Yes	1	Yes	1	No	1	Yes	1	No	0	No	0	No	1	Yes
Yes	22	2	No	Second Year	1	Male	Rural	Single	Private	University of Dongola	Yes	1	Yes	1	No	0	Yes	1	Yes	1	No	0	Yes	1	Yes	1	Yes	0	Yes	1	Yes	1	Yes	0	Yes	1	Yes	1	No	1	Yes	1	No	0	No	0	Yes	0	No
Yes	21	1	Yes	Third Year	1	Female	Rural	Single	Scholarship	Merowe University of Technology	Yes	1	Yes	1	Yes	1	Yes	1	Yes	1	No	0	Yes	1	Yes	1	Yes	0	Yes	1	Yes	1	Yes	0	Yes	1	No	0	No	1	Yes	1	Yes	1	Yes	1	No	1	Yes
Yes	17	1	Yes	First Year	1	Female	Urban	Single	Private	Elsheikh Abdallah Elbadri University	Yes	1	Yes	1	Yes	1	Yes	1	Yes	1	Yes	1	Yes	1	Yes	1	Yes	0	Yes	1	Yes	1	Yes	0	Yes	1	Yes	1	No	1	Yes	1	Yes	1	No	0	Yes	0	Yes
Yes	21	1	Yes	Second Year	1	Male	Urban	Single	Private	Nile Valley University	Yes	1	Yes	1	Yes	1	Yes	1	Yes	1	No	0	No	0	No	0	Yes	0	Yes	1	Yes	1	Yes	0	Yes	1	Yes	1	No	1	No	0	No	0	Yes	1	No	1	Yes
Yes	19	1	Yes	First Year	1	Male	Urban	Single	Scholarship	Elsheikh Abdallah Elbadri University	Yes	1	Yes	1	Yes	1	Yes	1	Yes	1	No	0	Yes	1	Yes	1	Yes	0	No	0	Yes	1	No	1	Yes	1	Yes	1	No	1	Yes	1	Yes	1	No	0	No	1	Yes
Yes	20	1	Yes	Second Year	1	Female	Urban	Single	Private	Nile Valley University	Yes	1	Yes	1	No	0	Yes	1	Yes	1	No	0	Yes	1	Yes	1	Yes	0	No	0	Yes	1	Yes	0	Yes	1	No	0	No	1	No	0	Yes	1	No	0	No	1	No
Yes	25	3	Yes	Second Year	1	Male	Rural	Single	Private	Nile Valley University	Yes	1	Yes	1	Yes	1	No	0	Yes	1	No	0	Yes	1	Yes	1	Yes	0	Yes	1	Yes	1	Yes	0	Yes	1	Yes	1	No	1	No	0	Yes	1	No	0	No	1	Yes
Yes	21	1	No	Third Year	1	Female	Urban	Single	Scholarship	Elsheikh Abdallah Elbadri University	Yes	1	Yes	1	Yes	1	Yes	1	No	0	Yes	1	Yes	1	Yes	1	No	1	Yes	1	Yes	1	No	1	Yes	1	Yes	1	No	1	Yes	1	Yes	1	Yes	1	Yes	0	Yes
Yes	17	1	Yes	First Year	1	Female	Rural	Single	Private	Elsheikh Abdallah Elbadri University	Yes	1	Yes	1	Yes	1	Yes	1	Yes	1	Yes	1	Yes	1	Yes	1	No	1	No	0	Yes	1	No	1	Yes	1	Yes	1	No	1	Yes	1	Yes	1	Yes	1	No	1	Yes
Yes	23	2	Yes	Fourth Year	2	Female	Rural	Single	Scholarship	University of Dongola	Yes	1	Yes	1	Yes	1	Yes	1	Yes	1	Yes	1	Yes	1	Yes	1	Yes	0	No	0	Yes	1	No	1	Yes	1	Yes	1	No	1	Yes	1	Yes	1	Yes	1	No	1	Yes
Yes	24	3	No	Fifth Year	2	Female	Rural	Single	Scholarship	University of Dongola	Yes	1	Yes	1	No	0	Yes	1	Yes	1	Yes	1	Yes	1	Yes	1	Yes	0	No	0	Yes	1	No	1	Yes	1	No	0	No	1	Yes	1	No	0	No	0	Yes	0	Yes
Yes	26	3	Yes	Fifth Year	2	Female	Urban	Single	Scholarship	Nile Valley University	Yes	1	Yes	1	Yes	1	Yes	1	Yes	1	Yes	1	Yes	1	Yes	1	Yes	0	Yes	1	Yes	1	No	1	Yes	1	No	0	No	1	Yes	1	No	0	Yes	1	No	1	Yes
Yes	23	2	Yes	Fourth Year	2	Male	Urban	Single	Scholarship	Nile Valley University	Yes	1	Yes	1	Yes	1	Yes	1	Yes	1	No	0	Yes	1	Yes	1	Yes	0	Yes	1	Yes	1	No	1	Yes	1	Yes	1	No	1	No	0	Yes	1	Yes	1	No	1	Yes
Yes	22	2	Yes	Fourth Year	2	Female	Urban	Single	Scholarship	Elsheikh Abdallah Elbadri University	Yes	1	Yes	1	Yes	1	Yes	1	Yes	1	No	0	No	0	No	0	Yes	0	Yes	1	Yes	1	No	1	Yes	1	Yes	1	No	1	Yes	1	Yes	1	Yes	1	No	1	Yes
Yes	22	2	Yes	Fourth Year	2	Female	Urban	Single	Scholarship	Shendi University	Yes	1	Yes	1	Yes	1	Yes	1	Yes	1	No	0	Yes	1	Yes	1	No	1	Yes	1	Yes	1	Yes	0	Yes	1	Yes	1	No	1	Yes	1	Yes	1	Yes	1	Yes	0	Yes
Yes	24	3	Yes	Sixth Year	2	Female	Urban	Single	Scholarship	Shendi University	Yes	1	Yes	1	Yes	1	Yes	1	Yes	1	Yes	1	Yes	1	Yes	1	Yes	0	Yes	1	Yes	1	No	1	Yes	1	Yes	1	No	1	Yes	1	Yes	1	Yes	1	Yes	0	Yes
Yes	26	3	No	Sixth Year	2	Male	Rural	Single	Private	Nile Valley University	Yes	1	Yes	1	Yes	1	Yes	1	Yes	1	Yes	1	Yes	1	Yes	1	Yes	0	Yes	1	Yes	1	Yes	0	Yes	1	Yes	1	Yes	0	Yes	1	Yes	1	Yes	1	Yes	0	Yes
Yes	20	1	Yes	Second Year	1	Male	Urban	Single	Scholarship	Merowe University of Technology	Yes	1	Yes	1	No	0	Yes	1	Yes	1	No	0	No	0	No	0	Yes	0	Yes	1	Yes	1	Yes	0	Yes	1	No	0	No	1	No	0	No	0	Yes	1	No	1	No
Yes	23	2	Yes	Third Year	1	Male	Urban	Single	Scholarship	University of Dongola	Yes	1	Yes	1	No	0	Yes	1	Yes	1	Yes	1	Yes	1	Yes	1	Yes	0	Yes	1	Yes	1	Yes	0	Yes	1	Yes	1	Yes	0	No	0	No	0	Yes	1	No	1	No
Yes	19	1	Yes	Second Year	1	Male	Urban	Single	Scholarship	Shendi University	Yes	1	Yes	1	Yes	1	No	0	Yes	1	No	0	No	0	No	0	Yes	0	Yes	1	Yes	1	No	1	Yes	1	No	0	No	1	Yes	1	No	0	Yes	1	No	1	Yes
Yes	23	2	No	Third Year	1	Female	Urban	Single	Private	Shendi University	Yes	1	Yes	1	Yes	1	Yes	1	Yes	1	Yes	1	Yes	1	Yes	1	No	1	No	0	Yes	1	No	1	Yes	1	No	0	No	1	Yes	1	Yes	1	Yes	1	No	1	Yes
Yes	23	2	Yes	Third Year	1	Male	Rural	Single	Private	Nile Valley University	Yes	1	Yes	1	Yes	1	Yes	1	Yes	1	No	0	Yes	1	Yes	1	Yes	0	Yes	1	Yes	1	No	1	Yes	1	Yes	1	No	1	No	0	No	0	Yes	1	No	1	No
Yes	21	1	Yes	Second Year	1	Male	Urban	Single	Private	Elsheikh Abdallah Elbadri University	Yes	1	Yes	1	No	0	Yes	1	Yes	1	Yes	1	Yes	1	Yes	1	Yes	0	Yes	1	Yes	1	Yes	0	Yes	1	Yes	1	No	1	Yes	1	No	0	No	0	Yes	0	No
Yes	22	2	Yes	Third Year	1	Female	Rural	Single	Private	Elsheikh Abdallah Elbadri University	Yes	1	Yes	1	No	0	Yes	1	Yes	1	No	0	Yes	1	Yes	1	No	1	No	0	Yes	1	No	1	Yes	1	No	0	No	1	Yes	1	No	0	No	0	No	1	No
Yes	22	2	Yes	Third Year	1	Female	Urban	Single	Private	Nile Valley University	Yes	1	Yes	1	No	0	Yes	1	Yes	1	No	0	Yes	1	Yes	1	Yes	0	Yes	1	Yes	1	Yes	0	Yes	1	No	0	No	1	No	0	No	0	Yes	1	No	1	No
Yes	22	2	No	Third Year	1	Male	Urban	Single	Scholarship	Merowe University of Technology	Yes	1	Yes	1	Yes	1	Yes	1	Yes	1	No	0	No	0	No	0	No	1	Yes	1	Yes	1	No	1	Yes	1	Yes	1	No	1	Yes	1	Yes	1	Yes	1	No	1	No
Yes	22	2	Yes	Second Year	1	Female	Rural	Single	Scholarship	Merowe University of Technology	Yes	1	Yes	1	Yes	1	Yes	1	Yes	1	Yes	1	Yes	1	Yes	1	Yes	0	Yes	1	Yes	1	No	1	Yes	1	Yes	1	No	1	Yes	1	Yes	1	Yes	1	No	1	Yes
Yes	19	1	Yes	Second Year	1	Female	Urban	Single	Scholarship	Nile Valley University	Yes	1	Yes	1	Yes	1	Yes	1	Yes	1	No	0	No	0	No	0	Yes	0	Yes	1	Yes	1	No	1	Yes	1	Yes	1	No	1	Yes	1	Yes	1	No	0	No	1	No
Yes	17	1	No	First Year	1	Female	Urban	Single	Private	Elsheikh Abdallah Elbadri University	Yes	1	Yes	1	Yes	1	Yes	1	Yes	1	Yes	1	Yes	1	Yes	1	Yes	0	Yes	1	Yes	1	Yes	0	Yes	1	Yes	1	No	1	Yes	1	No	0	Yes	1	Yes	0	Yes
Yes	26	3	Yes	Fourth Year	2	Male	Urban	Single	Private	Shendi University	Yes	1	Yes	1	Yes	1	Yes	1	Yes	1	Yes	1	Yes	1	Yes	1	Yes	0	Yes	1	Yes	1	No	1	Yes	1	Yes	1	No	1	Yes	1	Yes	1	Yes	1	No	1	Yes
Yes	23	2	Yes	Fourth Year	2	Female	Rural	Single	Scholarship	Merowe University of Technology	Yes	1	Yes	1	Yes	1	Yes	1	Yes	1	Yes	1	Yes	1	Yes	1	No	1	Yes	1	Yes	1	No	1	Yes	1	Yes	1	No	1	Yes	1	Yes	1	No	0	Yes	0	Yes
Yes	23	2	No	Fourth Year	2	Female	Urban	Single	Scholarship	Shendi University	Yes	1	Yes	1	Yes	1	Yes	1	Yes	1	Yes	1	Yes	1	Yes	1	Yes	0	Yes	1	Yes	1	Yes	0	Yes	1	Yes	1	Yes	0	Yes	1	Yes	1	Yes	1	Yes	0	Yes
Yes	25	3	No	Sixth Year	2	Male	Urban	Single	Scholarship	Shendi University	Yes	1	Yes	1	Yes	1	Yes	1	Yes	1	No	0	Yes	1	Yes	1	Yes	0	Yes	1	Yes	1	Yes	0	Yes	1	Yes	1	Yes	0	Yes	1	Yes	1	Yes	1	Yes	0	Yes
Yes	24	3	No	Fifth Year	2	Male	Urban	Single	Private	Shendi University	Yes	1	Yes	1	Yes	1	Yes	1	Yes	1	No	0	Yes	1	Yes	1	Yes	0	Yes	1	Yes	1	No	1	Yes	1	Yes	1	No	1	Yes	1	Yes	1	Yes	1	Yes	0	Yes
Yes	25	3	Yes	Sixth Year	2	Female	Urban	Single	Scholarship	University of Dongola	Yes	1	Yes	1	Yes	1	Yes	1	Yes	1	Yes	1	Yes	1	Yes	1	Yes	0	No	0	Yes	1	No	1	Yes	1	Yes	1	No	1	Yes	1	Yes	1	Yes	1	Yes	0	Yes
Yes	25	3	Yes	Sixth Year	2	Male	Urban	Single	Scholarship	Shendi University	Yes	1	Yes	1	Yes	1	Yes	1	Yes	1	Yes	1	Yes	1	Yes	1	Yes	0	Yes	1	Yes	1	No	1	Yes	1	Yes	1	No	1	Yes	1	Yes	1	Yes	1	No	1	Yes
Yes	23	2	No	Fourth Year	2	Female	Urban	Single	Scholarship	Shendi University	Yes	1	Yes	1	Yes	1	Yes	1	Yes	1	Yes	1	Yes	1	Yes	1	No	1	Yes	1	Yes	1	No	1	Yes	1	Yes	1	No	1	Yes	1	No	0	Yes	1	Yes	0	No
Yes	24	3	No	Sixth Year	2	Male	Urban	Single	Private	Shendi University	Yes	1	Yes	1	Yes	1	Yes	1	Yes	1	Yes	1	Yes	1	Yes	1	No	1	Yes	1	Yes	1	No	1	Yes	1	Yes	1	No	1	Yes	1	Yes	1	Yes	1	Yes	0	Yes
Yes	23	2	Yes	Sixth Year	2	Female	Urban	Single	Private	Nile Valley University	Yes	1	Yes	1	No	0	Yes	1	Yes	1	No	0	Yes	1	Yes	1	Yes	0	No	0	Yes	1	Yes	0	Yes	1	No	0	Yes	0	No	0	No	0	Yes	1	Yes	0	No
Yes	23	2	Yes	Fifth Year	2	Female	Urban	Single	Scholarship	Nile Valley University	Yes	1	Yes	1	Yes	1	Yes	1	Yes	1	No	0	Yes	1	Yes	1	No	1	Yes	1	Yes	1	No	1	Yes	1	Yes	1	No	1	Yes	1	Yes	1	No	0	No	1	No
Yes	22	2	No	Fourth Year	2	Male	Urban	Single	Private	Shendi University	Yes	1	Yes	1	Yes	1	Yes	1	Yes	1	No	0	Yes	1	Yes	1	Yes	0	Yes	1	Yes	1	No	1	Yes	1	Yes	1	No	1	Yes	1	No	0	No	0	No	1	Yes
Yes	25	3	No	Fourth Year	2	Male	Rural	Single	Scholarship	Merowe University of Technology	Yes	1	No	0	No	0	Yes	1	Yes	1	Yes	1	Yes	1	Yes	1	Yes	0	Yes	1	Yes	1	No	1	Yes	1	No	0	No	1	No	0	No	0	No	0	No	1	No
Yes	23	2	Yes	Fifth Year	2	Female	Urban	Single	Private	Shendi University	Yes	1	No	0	Yes	1	Yes	1	Yes	1	Yes	1	No	0	No	0	No	1	No	0	Yes	1	No	1	Yes	1	Yes	1	No	1	Yes	1	Yes	1	Yes	1	No	1	Yes
Yes	25	3	Yes	Sixth Year	2	Male	Urban	Single	Scholarship	Nile Valley University	Yes	1	Yes	1	Yes	1	No	0	Yes	1	Yes	1	Yes	1	Yes	1	Yes	0	Yes	1	Yes	1	No	1	Yes	1	Yes	1	No	1	Yes	1	Yes	1	Yes	1	No	1	Yes
Yes	25	3	Yes	Fourth Year	2	Male	Urban	Single	Private	Nile Valley University	Yes	1	Yes	1	No	0	Yes	1	Yes	1	Yes	1	Yes	1	Yes	1	Yes	0	Yes	1	Yes	1	Yes	0	Yes	1	Yes	1	Yes	0	No	0	Yes	1	Yes	1	Yes	0	No
Yes	21	1	Yes	Sixth Year	2	Male	Urban	Single	Private	Elsheikh Abdallah Elbadri University	Yes	1	Yes	1	Yes	1	Yes	1	Yes	1	No	0	Yes	1	Yes	1	Yes	0	Yes	1	Yes	1	Yes	0	Yes	1	Yes	1	No	1	Yes	1	Yes	1	No	0	Yes	0	Yes
Yes	21	1	No	Third Year	1	Female	Rural	Single	Private	Elsheikh Abdallah Elbadri University	Yes	1	Yes	1	Yes	1	Yes	1	Yes	1	No	0	Yes	1	Yes	1	No	1	Yes	1	No	0	Yes	0	Yes	1	Yes	1	No	1	Yes	1	No	0	Yes	1	No	1	Yes
Yes	18	1	No	First Year	1	Female	Urban	Single	Scholarship	University of Dongola	Yes	1	Yes	1	Yes	1	Yes	1	Yes	1	No	0	No	0	No	0	Yes	0	Yes	1	Yes	1	Yes	0	Yes	1	Yes	1	No	1	Yes	1	Yes	1	Yes	1	Yes	0	Yes
Yes	26	3	Yes	Second Year	1	Male	Urban	Single	Private	Nile Valley University	No	0	No	0	Yes	1	Yes	1	Yes	1	No	0	Yes	1	Yes	1	No	1	Yes	1	Yes	1	No	1	Yes	1	Yes	1	No	1	Yes	1	Yes	1	Yes	1	No	1	Yes
Yes	20	1	Yes	Second Year	1	Female	Urban	Single	Private	Elsheikh Abdallah Elbadri University	No	0	Yes	1	No	0	Yes	1	Yes	1	No	0	No	0	No	0	Yes	0	No	0	Yes	1	Yes	0	Yes	1	Yes	1	Yes	0	Yes	1	Yes	1	No	0	Yes	0	No
Yes	20	1	Yes	Second Year	1	Female	Urban	Single	Private	Nile Valley University	Yes	1	Yes	1	Yes	1	Yes	1	No	0	Yes	1	No	0	No	0	Yes	0	No	0	Yes	1	No	1	Yes	1	Yes	1	No	1	Yes	1	Yes	1	Yes	1	Yes	0	No
Yes	21	1	No	Third Year	1	Female	Rural	Single	Scholarship	Merowe University of Technology	Yes	1	No	0	Yes	1	Yes	1	Yes	1	Yes	1	Yes	1	Yes	1	Yes	0	Yes	1	Yes	1	No	1	Yes	1	No	0	No	1	Yes	1	No	0	Yes	1	No	1	Yes
Yes	20	1	Yes	Third Year	1	Female	Rural	Single	Scholarship	Shendi University	Yes	1	Yes	1	Yes	1	Yes	1	Yes	1	No	0	Yes	1	Yes	1	Yes	0	Yes	1	Yes	1	No	1	Yes	1	Yes	1	No	1	Yes	1	Yes	1	Yes	1	No	1	Yes
Yes	23	2	Yes	Third Year	1	Female	Urban	Single	Private	Nile Valley University	Yes	1	Yes	1	Yes	1	Yes	1	Yes	1	No	0	Yes	1	Yes	1	Yes	0	Yes	1	Yes	1	No	1	Yes	1	Yes	1	No	1	Yes	1	No	0	No	0	No	1	Yes
Yes	19	1	Yes	Third Year	1	Female	Urban	Single	Private	Elsheikh Abdallah Elbadri University	Yes	1	No	0	Yes	1	Yes	1	Yes	1	No	0	Yes	1	Yes	1	Yes	0	Yes	1	Yes	1	No	1	Yes	1	Yes	1	No	1	No	0	No	0	Yes	1	No	1	Yes
Yes	25	3	Yes	Third Year	1	Female	Urban	Single	Scholarship	Elsheikh Abdallah Elbadri University	Yes	1	Yes	1	Yes	1	Yes	1	Yes	1	Yes	1	Yes	1	Yes	1	No	1	Yes	1	Yes	1	No	1	Yes	1	Yes	1	No	1	Yes	1	Yes	1	No	0	No	1	Yes
Yes	21	1	Yes	Third Year	1	Female	Rural	Single	Private	University of Dongola	Yes	1	Yes	1	Yes	1	Yes	1	Yes	1	Yes	1	Yes	1	Yes	1	No	1	No	0	Yes	1	No	1	Yes	1	Yes	1	No	1	Yes	1	Yes	1	No	0	No	1	Yes
Yes	18	1	No	First Year	1	Female	Urban	Single	Scholarship	Elsheikh Abdallah Elbadri University	Yes	1	Yes	1	Yes	1	Yes	1	Yes	1	Yes	1	No	0	No	0	Yes	0	No	0	Yes	1	Yes	0	Yes	1	No	0	No	1	Yes	1	No	0	Yes	1	No	1	Yes
Yes	23	2	Yes	Fifth Year	2	Female	Urban	Single	Scholarship	Nile Valley University	Yes	1	Yes	1	Yes	1	Yes	1	No	0	No	0	Yes	1	Yes	1	No	1	Yes	1	Yes	1	No	1	Yes	1	Yes	1	No	1	Yes	1	Yes	1	Yes	1	No	1	Yes
Yes	24	3	No	Fourth Year	2	Female	Rural	Single	Scholarship	University of Dongola	Yes	1	Yes	1	Yes	1	Yes	1	Yes	1	Yes	1	Yes	1	Yes	1	No	1	Yes	1	Yes	1	No	1	Yes	1	Yes	1	No	1	Yes	1	Yes	1	Yes	1	No	1	Yes
Yes	22	2	No	Fourth Year	2	Female	Urban	Single	Scholarship	Merowe University of Technology	Yes	1	Yes	1	Yes	1	Yes	1	Yes	1	Yes	1	Yes	1	Yes	1	No	1	Yes	1	Yes	1	No	1	Yes	1	Yes	1	No	1	Yes	1	Yes	1	Yes	1	No	1	Yes
Yes	23	2	Yes	Sixth Year	2	Female	Urban	Single	Scholarship	Shendi University	Yes	1	Yes	1	Yes	1	Yes	1	Yes	1	No	0	Yes	1	Yes	1	Yes	0	Yes	1	Yes	1	Yes	0	Yes	1	Yes	1	No	1	Yes	1	Yes	1	Yes	1	No	1	Yes
Yes	22	2	Yes	Fourth Year	2	Female	Rural	Single	Scholarship	Shendi University	No	0	Yes	1	Yes	1	Yes	1	Yes	1	No	0	No	0	No	0	Yes	0	Yes	1	Yes	1	No	1	Yes	1	Yes	1	No	1	Yes	1	Yes	1	Yes	1	No	1	Yes
Yes	26	3	Yes	Fifth Year	2	Female	Rural	Single	Scholarship	Elsheikh Abdallah Elbadri University	Yes	1	Yes	1	Yes	1	Yes	1	Yes	1	No	0	No	0	No	0	Yes	0	Yes	1	Yes	1	Yes	0	Yes	1	Yes	1	No	1	Yes	1	Yes	1	No	0	Yes	0	Yes
Yes	24	3	Yes	Sixth Year	2	Female	Urban	Single	Private	Shendi University	Yes	1	Yes	1	Yes	1	Yes	1	Yes	1	Yes	1	Yes	1	Yes	1	No	1	Yes	1	Yes	1	No	1	Yes	1	Yes	1	No	1	Yes	1	Yes	1	Yes	1	No	1	Yes
Yes	24	3	Yes	Fourth Year	2	Female	Rural	Single	Scholarship	Shendi University	Yes	1	Yes	1	Yes	1	Yes	1	Yes	1	Yes	1	Yes	1	Yes	1	Yes	0	Yes	1	Yes	1	Yes	0	Yes	1	Yes	1	No	1	Yes	1	Yes	1	Yes	1	No	1	Yes
Yes	24	3	Yes	Fourth Year	2	Female	Urban	Single	Scholarship	Nile Valley University	Yes	1	No	0	Yes	1	Yes	1	Yes	1	Yes	1	Yes	1	Yes	1	Yes	0	Yes	1	Yes	1	No	1	Yes	1	No	0	No	1	Yes	1	Yes	1	Yes	1	No	1	Yes
Yes	21	1	No	Sixth Year	2	Female	Urban	Single	Private	Elsheikh Abdallah Elbadri University	Yes	1	No	0	Yes	1	Yes	1	Yes	1	Yes	1	Yes	1	Yes	1	Yes	0	Yes	1	Yes	1	No	1	Yes	1	Yes	1	No	1	No	0	No	0	No	0	No	1	Yes
Yes	22	2	Yes	Fourth Year	2	Female	Urban	Single	Scholarship	Elsheikh Abdallah Elbadri University	Yes	1	Yes	1	Yes	1	Yes	1	Yes	1	Yes	1	Yes	1	Yes	1	No	1	Yes	1	Yes	1	No	1	Yes	1	Yes	1	No	1	Yes	1	Yes	1	Yes	1	No	1	Yes
Yes	23	2	No	Third Year	1	Male	Urban	Single	Scholarship	Merowe University of Technology	No	0	Yes	1	No	0	Yes	1	Yes	1	No	0	No	0	No	0	Yes	0	No	0	Yes	1	Yes	0	Yes	1	No	0	Yes	0	Yes	1	No	0	No	0	Yes	0	Yes
Yes	17	1	Yes	First Year	1	Female	Urban	Single	Scholarship	Elsheikh Abdallah Elbadri University	Yes	1	Yes	1	Yes	1	Yes	1	Yes	1	No	0	No	0	No	0	Yes	0	No	0	Yes	1	Yes	0	Yes	1	Yes	1	Yes	0	Yes	1	Yes	1	Yes	1	Yes	0	Yes
Yes	20	1	Yes	Third Year	1	Female	Urban	Single	Private	University of Dongola	Yes	1	Yes	1	Yes	1	Yes	1	Yes	1	No	0	Yes	1	Yes	1	No	1	Yes	1	Yes	1	No	1	Yes	1	Yes	1	No	1	Yes	1	Yes	1	Yes	1	No	1	Yes
Yes	20	1	Yes	Second Year	1	Male	Urban	Single	Private	University of Dongola	Yes	1	Yes	1	Yes	1	Yes	1	Yes	1	Yes	1	Yes	1	Yes	1	No	1	Yes	1	Yes	1	No	1	Yes	1	Yes	1	No	1	Yes	1	Yes	1	No	0	No	1	Yes
Yes	18	1	Yes	Second Year	1	Female	Urban	Single	Scholarship	Merowe University of Technology	Yes	1	Yes	1	Yes	1	Yes	1	Yes	1	No	0	Yes	1	Yes	1	Yes	0	Yes	1	Yes	1	No	1	Yes	1	Yes	1	Yes	0	Yes	1	Yes	1	No	0	Yes	0	Yes
Yes	21	1	Yes	Third Year	1	Male	Urban	Single	Scholarship	Nile Valley University	Yes	1	Yes	1	No	0	Yes	1	Yes	1	No	0	Yes	1	Yes	1	Yes	0	Yes	1	Yes	1	Yes	0	Yes	1	Yes	1	No	1	No	0	No	0	Yes	1	Yes	0	Yes
Yes	19	1	Yes	First Year	1	Female	Rural	Single	Scholarship	Nile Valley University	Yes	1	Yes	1	No	0	Yes	1	No	0	Yes	1	No	0	No	0	No	1	No	0	Yes	1	No	1	Yes	1	No	0	No	1	No	0	No	0	No	0	No	1	No
Yes	18	1	Yes	First Year	1	Female	Urban	Single	Scholarship	Nile Valley University	Yes	1	Yes	1	No	0	Yes	1	Yes	1	No	0	Yes	1	Yes	1	Yes	0	No	0	No	0	Yes	0	Yes	1	No	0	No	1	No	0	Yes	1	No	0	Yes	0	Yes
Yes	21	1	Yes	Third Year	1	Female	Rural	Single	Private	Elsheikh Abdallah Elbadri University	Yes	1	Yes	1	No	0	Yes	1	Yes	1	No	0	Yes	1	Yes	1	Yes	0	Yes	1	Yes	1	No	1	Yes	1	No	0	No	1	No	0	No	0	No	0	No	1	Yes
Yes	23	2	Yes	Fifth Year	2	Female	Rural	Single	Scholarship	University of Dongola	Yes	1	Yes	1	Yes	1	Yes	1	Yes	1	Yes	1	Yes	1	Yes	1	Yes	0	Yes	1	Yes	1	Yes	0	Yes	1	Yes	1	No	1	Yes	1	Yes	1	Yes	1	Yes	0	No
Yes	23	2	Yes	Sixth Year	2	Female	Urban	Single	Scholarship	University of Dongola	Yes	1	Yes	1	Yes	1	Yes	1	Yes	1	Yes	1	Yes	1	Yes	1	Yes	0	Yes	1	Yes	1	Yes	0	Yes	1	Yes	1	No	1	Yes	1	Yes	1	Yes	1	No	1	No
Yes	22	2	Yes	Fourth Year	2	Female	Rural	Single	Scholarship	Merowe University of Technology	Yes	1	Yes	1	Yes	1	Yes	1	Yes	1	Yes	1	Yes	1	Yes	1	Yes	0	Yes	1	Yes	1	No	1	Yes	1	No	0	No	1	Yes	1	No	0	No	0	No	1	Yes
Yes	23	2	Yes	Fourth Year	2	Female	Urban	Single	Private	Nile Valley University	Yes	1	Yes	1	Yes	1	Yes	1	Yes	1	Yes	1	No	0	No	0	Yes	0	Yes	1	Yes	1	Yes	0	Yes	1	Yes	1	No	1	Yes	1	Yes	1	Yes	1	Yes	0	Yes
Yes	25	3	No	Sixth Year	2	Male	Urban	Single	Private	University of Dongola	Yes	1	Yes	1	Yes	1	Yes	1	Yes	1	Yes	1	Yes	1	Yes	1	No	1	Yes	1	Yes	1	No	1	Yes	1	No	0	No	1	Yes	1	Yes	1	Yes	1	No	1	Yes
Yes	25	3	No	Sixth Year	2	Female	Rural	Single	Scholarship	Shendi University	Yes	1	Yes	1	Yes	1	Yes	1	Yes	1	Yes	1	Yes	1	Yes	1	Yes	0	Yes	1	Yes	1	No	1	Yes	1	Yes	1	No	1	No	0	No	0	Yes	1	No	1	Yes
Yes	25	3	No	Sixth Year	2	Female	Urban	Single	Private	Nile Valley University	Yes	1	Yes	1	Yes	1	Yes	1	Yes	1	Yes	1	Yes	1	Yes	1	No	1	Yes	1	Yes	1	No	1	Yes	1	Yes	1	No	1	Yes	1	Yes	1	No	0	No	1	Yes
Yes	22	2	Yes	Third Year	1	Female	Rural	Single	Private	University of Dongola	No	0	Yes	1	No	0	Yes	1	Yes	1	No	0	No	0	No	0	Yes	0	No	0	No	0	Yes	0	No	0	No	0	No	1	Yes	1	Yes	1	No	0	Yes	0	No
Yes	21	1	Yes	Third Year	1	Female	Urban	Single	Scholarship	Shendi University	Yes	1	Yes	1	No	0	Yes	1	Yes	1	Yes	1	Yes	1	Yes	1	Yes	0	Yes	1	Yes	1	Yes	0	Yes	1	Yes	1	No	1	No	0	Yes	1	No	0	Yes	0	No
Yes	21	1	Yes	Third Year	1	Female	Urban	Single	Scholarship	Nile Valley University	Yes	1	Yes	1	Yes	1	Yes	1	Yes	1	No	0	Yes	1	Yes	1	No	1	Yes	1	Yes	1	No	1	Yes	1	Yes	1	No	1	Yes	1	Yes	1	Yes	1	No	1	No
Yes	19	1	No	Second Year	1	Male	Urban	Single	Scholarship	University of Dongola	Yes	1	Yes	1	No	0	Yes	1	Yes	1	No	0	No	0	No	0	No	1	Yes	1	Yes	1	Yes	0	Yes	1	Yes	1	Yes	0	Yes	1	No	0	No	0	Yes	0	No
Yes	19	1	Yes	Second Year	1	Female	Rural	Single	Scholarship	Merowe University of Technology	Yes	1	Yes	1	Yes	1	Yes	1	Yes	1	No	0	Yes	1	Yes	1	No	1	Yes	1	Yes	1	No	1	Yes	1	Yes	1	No	1	Yes	1	Yes	1	Yes	1	Yes	0	Yes
Yes	19	1	Yes	Second Year	1	Female	Rural	Single	Scholarship	Nile Valley University	Yes	1	Yes	1	No	0	Yes	1	Yes	1	No	0	No	0	No	0	Yes	0	No	0	Yes	1	Yes	0	Yes	1	No	0	No	1	Yes	1	No	0	No	0	No	1	Yes
Yes	20	1	No	Second Year	1	Female	Urban	Single	Private	Nile Valley University	Yes	1	Yes	1	No	0	Yes	1	Yes	1	No	0	Yes	1	Yes	1	No	1	Yes	1	Yes	1	No	1	Yes	1	Yes	1	No	1	No	0	No	0	No	0	No	1	No
Yes	23	2	Yes	Third Year	1	Male	Urban	Single	Private	University of Dongola	Yes	1	Yes	1	Yes	1	Yes	1	Yes	1	Yes	1	Yes	1	Yes	1	No	1	Yes	1	Yes	1	No	1	Yes	1	Yes	1	No	1	Yes	1	Yes	1	Yes	1	No	1	Yes
Yes	18	1	Yes	First Year	1	Male	Urban	Single	Scholarship	Shendi University	Yes	1	Yes	1	Yes	1	No	0	Yes	1	No	0	Yes	1	Yes	1	No	1	No	0	Yes	1	No	1	Yes	1	No	0	No	1	Yes	1	No	0	No	0	No	1	Yes
Yes	19	1	No	First Year	1	Male	Urban	Single	Scholarship	Nile Valley University	Yes	1	Yes	1	Yes	1	Yes	1	Yes	1	Yes	1	Yes	1	Yes	1	Yes	0	Yes	1	Yes	1	No	1	Yes	1	Yes	1	No	1	Yes	1	Yes	1	Yes	1	No	1	No
Yes	19	1	Yes	First Year	1	Female	Urban	Single	Private	Elsheikh Abdallah Elbadri University	Yes	1	No	0	Yes	1	Yes	1	Yes	1	Yes	1	No	0	No	0	No	1	Yes	1	Yes	1	No	1	Yes	1	Yes	1	No	1	No	0	Yes	1	Yes	1	No	1	Yes
Yes	24	3	No	Fourth Year	2	Male	Rural	Single	Scholarship	Merowe University of Technology	Yes	1	Yes	1	Yes	1	Yes	1	Yes	1	Yes	1	Yes	1	Yes	1	Yes	0	Yes	1	Yes	1	No	1	Yes	1	Yes	1	No	1	Yes	1	Yes	1	Yes	1	No	1	Yes
Yes	23	2	No	Fourth Year	2	Female	Urban	Single	Scholarship	Shendi University	Yes	1	Yes	1	Yes	1	Yes	1	Yes	1	Yes	1	Yes	1	Yes	1	No	1	Yes	1	Yes	1	Yes	0	Yes	1	Yes	1	No	1	Yes	1	No	0	Yes	1	Yes	0	Yes
Yes	26	3	Yes	Sixth Year	2	Male	Urban	Single	Private	Shendi University	Yes	1	Yes	1	Yes	1	Yes	1	Yes	1	Yes	1	Yes	1	Yes	1	No	1	Yes	1	Yes	1	No	1	Yes	1	Yes	1	No	1	Yes	1	Yes	1	Yes	1	No	1	Yes
Yes	22	2	Yes	Fifth Year	2	Female	Urban	Single	Scholarship	Shendi University	Yes	1	Yes	1	Yes	1	Yes	1	Yes	1	Yes	1	Yes	1	Yes	1	Yes	0	Yes	1	Yes	1	Yes	0	Yes	1	Yes	1	Yes	0	Yes	1	Yes	1	Yes	1	Yes	0	Yes
Yes	70	3	Yes	Sixth Year	2	Female	Rural	Married	Private	Elsheikh Abdallah Elbadri University	Yes	1	Yes	1	Yes	1	Yes	1	Yes	1	Yes	1	Yes	1	Yes	1	Yes	0	Yes	1	Yes	1	Yes	0	Yes	1	Yes	1	Yes	0	Yes	1	Yes	1	Yes	1	No	1	Yes
Yes	24	3	No	Sixth Year	2	Male	Rural	Single	Private	Shendi University	Yes	1	Yes	1	Yes	1	Yes	1	Yes	1	No	0	Yes	1	Yes	1	Yes	0	Yes	1	Yes	1	No	1	Yes	1	Yes	1	No	1	Yes	1	Yes	1	No	0	No	1	Yes
Yes	25	3	Yes	Sixth Year	2	Female	Urban	Single	Scholarship	Shendi University	Yes	1	Yes	1	Yes	1	Yes	1	Yes	1	No	0	Yes	1	Yes	1	No	1	Yes	1	Yes	1	No	1	Yes	1	Yes	1	No	1	Yes	1	Yes	1	No	0	No	1	Yes
Yes	23	2	Yes	Fifth Year	2	Female	Urban	Single	Scholarship	Shendi University	Yes	1	Yes	1	No	0	Yes	1	Yes	1	No	0	Yes	1	Yes	1	Yes	0	Yes	1	Yes	1	No	1	Yes	1	No	0	No	1	Yes	1	No	0	Yes	1	Yes	0	No
Yes	27	3	Yes	Sixth Year	2	Female	Urban	Single	Scholarship	Nile Valley University	Yes	1	Yes	1	No	0	Yes	1	Yes	1	Yes	1	Yes	1	Yes	1	Yes	0	Yes	1	Yes	1	Yes	0	Yes	1	No	0	No	1	Yes	1	Yes	1	Yes	1	Yes	0	No
Yes	25	3	No	Fourth Year	2	Male	Rural	Single	Private	Nile Valley University	Yes	1	Yes	1	Yes	1	Yes	1	Yes	1	Yes	1	Yes	1	Yes	1	Yes	0	Yes	1	Yes	1	No	1	Yes	1	Yes	1	No	1	Yes	1	Yes	1	Yes	1	No	1	Yes
Yes	24	3	Yes	Fourth Year	2	Male	Urban	Single	Private	Nile Valley University	Yes	1	Yes	1	Yes	1	Yes	1	Yes	1	Yes	1	Yes	1	Yes	1	No	1	Yes	1	Yes	1	No	1	Yes	1	Yes	1	No	1	Yes	1	Yes	1	No	0	Yes	0	Yes
Yes	25	3	No	Fourth Year	2	Male	Rural	Single	Private	Merowe University of Technology	Yes	1	Yes	1	No	0	Yes	1	Yes	1	No	0	Yes	1	Yes	1	No	1	Yes	1	Yes	1	Yes	0	Yes	1	No	0	No	1	No	0	Yes	1	No	0	No	1	Yes
Yes	24	3	No	Sixth Year	2	Male	Urban	Single	Scholarship	Merowe University of Technology	Yes	1	Yes	1	Yes	1	Yes	1	Yes	1	No	0	Yes	1	Yes	1	No	1	Yes	1	Yes	1	No	1	Yes	1	Yes	1	No	1	Yes	1	Yes	1	Yes	1	No	1	Yes
Yes	23	2	No	Fourth Year	2	Male	Urban	Single	Scholarship	Merowe University of Technology	Yes	1	Yes	1	Yes	1	Yes	1	Yes	1	Yes	1	Yes	1	Yes	1	Yes	0	Yes	1	Yes	1	No	1	Yes	1	Yes	1	No	1	Yes	1	No	0	Yes	1	No	1	Yes
Yes	23	2	Yes	Fourth Year	2	Male	Urban	Single	Scholarship	Shendi University	Yes	1	Yes	1	Yes	1	Yes	1	Yes	1	Yes	1	Yes	1	Yes	1	No	1	Yes	1	Yes	1	No	1	Yes	1	No	0	No	1	Yes	1	Yes	1	No	0	No	1	Yes
Yes	23	2	Yes	Sixth Year	2	Female	Rural	Single	Scholarship	Shendi University	Yes	1	Yes	1	Yes	1	Yes	1	Yes	1	Yes	1	Yes	1	Yes	1	Yes	0	Yes	1	Yes	1	No	1	Yes	1	Yes	1	No	1	Yes	1	Yes	1	Yes	1	No	1	Yes
Yes	24	3	Yes	Fourth Year	2	Male	Urban	Single	Scholarship	Shendi University	Yes	1	Yes	1	Yes	1	Yes	1	Yes	1	Yes	1	Yes	1	Yes	1	No	1	Yes	1	Yes	1	No	1	Yes	1	Yes	1	No	1	Yes	1	Yes	1	Yes	1	No	1	Yes
Yes	24	3	Yes	Sixth Year	2	Female	Urban	Married	Scholarship	Nile Valley University	Yes	1	Yes	1	Yes	1	Yes	1	Yes	1	No	0	Yes	1	Yes	1	Yes	0	Yes	1	Yes	1	No	1	Yes	1	No	0	No	1	Yes	1	No	0	Yes	1	No	1	Yes
Yes	23	2	Yes	Fourth Year	2	Male	Urban	Single	Scholarship	Nile Valley University	Yes	1	Yes	1	Yes	1	Yes	1	Yes	1	No	0	Yes	1	Yes	1	Yes	0	Yes	1	Yes	1	No	1	Yes	1	No	0	No	1	Yes	1	No	0	No	0	No	1	Yes
Yes	25	3	No	Sixth Year	2	Female	Urban	Single	Scholarship	Nile Valley University	Yes	1	Yes	1	Yes	1	Yes	1	Yes	1	Yes	1	Yes	1	Yes	1	Yes	0	Yes	1	Yes	1	No	1	Yes	1	Yes	1	No	1	Yes	1	Yes	1	Yes	1	No	1	Yes
Yes	23	2	Yes	Fifth Year	2	Male	Urban	Single	Private	Nile Valley University	Yes	1	Yes	1	Yes	1	Yes	1	Yes	1	Yes	1	Yes	1	Yes	1	No	1	Yes	1	Yes	1	No	1	Yes	1	Yes	1	No	1	Yes	1	Yes	1	Yes	1	No	1	Yes
Yes	23	2	No	Fifth Year	2	Male	Urban	Single	Private	Elsheikh Abdallah Elbadri University	Yes	1	Yes	1	Yes	1	Yes	1	Yes	1	Yes	1	Yes	1	Yes	1	No	1	Yes	1	Yes	1	Yes	0	Yes	1	Yes	1	No	1	Yes	1	Yes	1	Yes	1	Yes	0	Yes
Yes	20	1	Yes	Second Year	1	Female	Urban	Single	Scholarship	Elsheikh Abdallah Elbadri University	Yes	1	Yes	1	Yes	1	Yes	1	Yes	1	No	0	Yes	1	Yes	1	No	1	Yes	1	Yes	1	No	1	Yes	1	Yes	1	No	1	No	0	Yes	1	No	0	No	1	No
Yes	19	1	Yes	Second Year	1	Female	Urban	Single	Private	Nile Valley University	Yes	1	Yes	1	Yes	1	Yes	1	Yes	1	Yes	1	Yes	1	Yes	1	No	1	Yes	1	Yes	1	Yes	0	Yes	1	Yes	1	No	1	Yes	1	Yes	1	No	0	No	1	Yes
Yes	20	1	Yes	Second Year	1	Female	Urban	Single	Scholarship	Nile Valley University	Yes	1	No	0	Yes	1	Yes	1	Yes	1	No	0	Yes	1	Yes	1	No	1	No	0	Yes	1	No	1	Yes	1	No	0	No	1	No	0	No	0	Yes	1	No	1	Yes
Yes	19	1	No	First Year	1	Female	Rural	Single	Scholarship	Shendi University	Yes	1	Yes	1	Yes	1	Yes	1	Yes	1	No	0	Yes	1	Yes	1	No	1	Yes	1	Yes	1	No	1	Yes	1	No	0	No	1	Yes	1	No	0	No	0	No	1	Yes
Yes	21	1	Yes	Third Year	1	Female	Rural	Single	Private	Elsheikh Abdallah Elbadri University	Yes	1	Yes	1	No	0	Yes	1	Yes	1	No	0	Yes	1	Yes	1	Yes	0	No	0	Yes	1	Yes	0	Yes	1	Yes	1	Yes	0	No	0	No	0	No	0	Yes	0	Yes
Yes	17	1	Yes	Second Year	1	Female	Urban	Single	Scholarship	Shendi University	Yes	1	Yes	1	Yes	1	Yes	1	Yes	1	Yes	1	Yes	1	Yes	1	Yes	0	Yes	1	Yes	1	No	1	Yes	1	Yes	1	Yes	0	Yes	1	Yes	1	No	0	Yes	0	Yes
Yes	24	3	Yes	Third Year	1	Female	Urban	Single	Scholarship	University of Dongola	Yes	1	Yes	1	No	0	Yes	1	Yes	1	No	0	Yes	1	Yes	1	No	1	Yes	1	Yes	1	Yes	0	Yes	1	Yes	1	No	1	Yes	1	Yes	1	No	0	Yes	0	No
Yes	20	1	Yes	Second Year	1	Female	Urban	Single	Scholarship	Merowe University of Technology	Yes	1	Yes	1	Yes	1	Yes	1	Yes	1	No	0	Yes	1	Yes	1	Yes	0	Yes	1	Yes	1	No	1	Yes	1	No	0	No	1	No	0	Yes	1	No	0	No	1	Yes
Yes	20	1	No	Third Year	1	Female	Rural	Single	Scholarship	Merowe University of Technology	Yes	1	Yes	1	Yes	1	Yes	1	Yes	1	Yes	1	Yes	1	Yes	1	Yes	0	Yes	1	Yes	1	No	1	Yes	1	Yes	1	No	1	No	0	No	0	No	0	No	1	Yes
Yes	18	1	No	Second Year	1	Female	Urban	Single	Private	Shendi University	Yes	1	No	0	Yes	1	Yes	1	Yes	1	No	0	Yes	1	Yes	1	Yes	0	Yes	1	Yes	1	No	1	Yes	1	Yes	1	No	1	Yes	1	Yes	1	No	0	No	1	No
Yes	21	1	Yes	Third Year	1	Female	Urban	Single	Scholarship	Shendi University	Yes	1	Yes	1	Yes	1	Yes	1	Yes	1	Yes	1	Yes	1	Yes	1	No	1	Yes	1	Yes	1	No	1	Yes	1	No	0	No	1	Yes	1	Yes	1	Yes	1	No	1	Yes
Yes	22	2	Yes	Third Year	1	Female	Rural	Single	Scholarship	Shendi University	Yes	1	Yes	1	Yes	1	Yes	1	Yes	1	Yes	1	Yes	1	Yes	1	No	1	Yes	1	Yes	1	Yes	0	Yes	1	Yes	1	Yes	0	Yes	1	Yes	1	Yes	1	Yes	0	Yes
Yes	20	1	Yes	Second Year	1	Female	Urban	Single	Scholarship	Shendi University	Yes	1	Yes	1	Yes	1	Yes	1	Yes	1	Yes	1	Yes	1	Yes	1	Yes	0	Yes	1	Yes	1	No	1	Yes	1	Yes	1	No	1	Yes	1	Yes	1	Yes	1	No	1	Yes
Yes	23	2	Yes	Third Year	1	Female	Urban	Single	Scholarship	Shendi University	Yes	1	Yes	1	No	0	Yes	1	No	0	Yes	1	No	0	No	0	Yes	0	No	0	Yes	1	Yes	0	Yes	1	Yes	1	Yes	0	Yes	1	Yes	1	No	0	Yes	0	No
Yes	22	2	Yes	Third Year	1	Female	Rural	Single	Private	Shendi University	Yes	1	Yes	1	No	0	Yes	1	Yes	1	No	0	Yes	1	Yes	1	Yes	0	Yes	1	Yes	1	Yes	0	Yes	1	Yes	1	Yes	0	Yes	1	Yes	1	No	0	Yes	0	Yes
Yes	22	2	Yes	Third Year	1	Female	Urban	Single	Scholarship	Nile Valley University	Yes	1	Yes	1	Yes	1	Yes	1	Yes	1	Yes	1	Yes	1	Yes	1	No	1	Yes	1	Yes	1	No	1	Yes	1	Yes	1	No	1	Yes	1	Yes	1	Yes	1	No	1	Yes
Yes	22	2	Yes	Third Year	1	Female	Urban	Single	Private	Nile Valley University	Yes	1	Yes	1	Yes	1	Yes	1	Yes	1	Yes	1	Yes	1	Yes	1	Yes	0	Yes	1	Yes	1	No	1	Yes	1	Yes	1	No	1	Yes	1	Yes	1	Yes	1	No	1	Yes
Yes	20	1	Yes	Second Year	1	Female	Urban	Single	Scholarship	Nile Valley University	Yes	1	Yes	1	Yes	1	Yes	1	Yes	1	Yes	1	No	0	No	0	No	1	No	0	Yes	1	No	1	Yes	1	Yes	1	No	1	Yes	1	Yes	1	Yes	1	No	1	Yes
Yes	22	2	No	Third Year	1	Female	Rural	Single	Scholarship	Nile Valley University	No	0	Yes	1	No	0	Yes	1	Yes	1	No	0	Yes	1	Yes	1	Yes	0	No	0	No	0	Yes	0	Yes	1	Yes	1	Yes	0	Yes	1	No	0	No	0	Yes	0	No
Yes	18	1	Yes	First Year	1	Female	Urban	Single	Private	Elsheikh Abdallah Elbadri University	Yes	1	Yes	1	Yes	1	Yes	1	Yes	1	Yes	1	Yes	1	Yes	1	No	1	Yes	1	Yes	1	Yes	0	Yes	1	Yes	1	No	1	Yes	1	Yes	1	Yes	1	Yes	0	Yes
Yes	19	1	Yes	Second Year	1	Female	Urban	Single	Scholarship	Elsheikh Abdallah Elbadri University	Yes	1	No	0	Yes	1	Yes	1	Yes	1	No	0	Yes	1	Yes	1	Yes	0	Yes	1	Yes	1	Yes	0	Yes	1	No	0	No	1	Yes	1	Yes	1	Yes	1	No	1	Yes
Yes	18	1	Yes	First Year	1	Female	Urban	Single	Scholarship	Elsheikh Abdallah Elbadri University	Yes	1	Yes	1	No	0	Yes	1	Yes	1	No	0	Yes	1	Yes	1	Yes	0	Yes	1	Yes	1	Yes	0	Yes	1	No	0	No	1	No	0	No	0	Yes	1	No	1	Yes
Yes	23	2	No	Third Year	1	Female	Rural	Single	Scholarship	Elsheikh Abdallah Elbadri University	Yes	1	Yes	1	Yes	1	Yes	1	Yes	1	Yes	1	No	0	No	0	Yes	0	Yes	1	Yes	1	No	1	Yes	1	Yes	1	No	1	Yes	1	No	0	Yes	1	No	1	Yes
Yes	20	1	Yes	Second Year	1	Female	Urban	Single	Scholarship	University of Dongola	Yes	1	No	0	No	0	Yes	1	Yes	1	No	0	Yes	1	Yes	1	Yes	0	No	0	Yes	1	No	1	Yes	1	No	0	No	1	No	0	No	0	No	0	No	1	Yes
Yes	20	1	No	Third Year	1	Female	Rural	Single	Scholarship	Shendi University	No	0	No	0	No	0	Yes	1	Yes	1	No	0	No	0	No	0	Yes	0	No	0	Yes	1	Yes	0	Yes	1	Yes	1	Yes	0	No	0	No	0	No	0	Yes	0	No
Yes	20	1	Yes	Second Year	1	Female	Rural	Single	Scholarship	Nile Valley University	Yes	1	Yes	1	Yes	1	Yes	1	Yes	1	No	0	No	0	No	0	Yes	0	No	0	Yes	1	No	1	Yes	1	No	0	No	1	Yes	1	No	0	No	0	No	1	Yes
Yes	20	1	Yes	Second Year	1	Female	Rural	Single	Scholarship	Shendi University	Yes	1	Yes	1	Yes	1	Yes	1	Yes	1	Yes	1	Yes	1	Yes	1	Yes	0	Yes	1	Yes	1	Yes	0	Yes	1	Yes	1	No	1	No	0	Yes	1	Yes	1	No	1	Yes
Yes	20	1	Yes	Second Year	1	Female	Rural	Single	Scholarship	Nile Valley University	Yes	1	Yes	1	Yes	1	Yes	1	Yes	1	Yes	1	Yes	1	Yes	1	Yes	0	No	0	Yes	1	No	1	Yes	1	Yes	1	No	1	Yes	1	Yes	1	Yes	1	No	1	No
Yes	18	1	No	Second Year	1	Female	Rural	Single	Scholarship	Nile Valley University	Yes	1	Yes	1	No	0	Yes	1	No	0	No	0	Yes	1	Yes	1	Yes	0	No	0	Yes	1	No	1	Yes	1	Yes	1	No	1	Yes	1	No	0	No	0	Yes	0	No
Yes	20	1	Yes	Second Year	1	Female	Urban	Single	Private	Elsheikh Abdallah Elbadri University	Yes	1	Yes	1	Yes	1	Yes	1	Yes	1	No	0	Yes	1	Yes	1	No	1	Yes	1	Yes	1	No	1	Yes	1	Yes	1	No	1	Yes	1	Yes	1	Yes	1	No	1	Yes
Yes	24	3	Yes	Sixth Year	2	Female	Urban	Single	Scholarship	Nile Valley University	Yes	1	Yes	1	Yes	1	Yes	1	Yes	1	Yes	1	Yes	1	Yes	1	No	1	Yes	1	Yes	1	No	1	Yes	1	Yes	1	No	1	Yes	1	Yes	1	No	0	No	1	Yes
Yes	25	3	Yes	Fifth Year	2	Female	Rural	Married	Scholarship	University of Dongola	Yes	1	Yes	1	No	0	Yes	1	Yes	1	Yes	1	Yes	1	Yes	1	Yes	0	Yes	1	Yes	1	Yes	0	Yes	1	Yes	1	No	1	No	0	Yes	1	Yes	1	Yes	0	No
Yes	24	3	Yes	Sixth Year	2	Female	Urban	Single	Private	Nile Valley University	Yes	1	Yes	1	Yes	1	Yes	1	Yes	1	No	0	Yes	1	Yes	1	Yes	0	Yes	1	Yes	1	No	1	Yes	1	No	0	No	1	Yes	1	Yes	1	Yes	1	No	1	Yes
Yes	22	2	No	Fourth Year	2	Female	Rural	Single	Scholarship	Merowe University of Technology	Yes	1	Yes	1	No	0	Yes	1	Yes	1	No	0	Yes	1	Yes	1	Yes	0	Yes	1	Yes	1	Yes	0	Yes	1	Yes	1	Yes	0	No	0	No	0	No	0	Yes	0	No
Yes	23	2	Yes	Fifth Year	2	Female	Urban	Married	Scholarship	Elsheikh Abdallah Elbadri University	Yes	1	Yes	1	Yes	1	Yes	1	Yes	1	No	0	Yes	1	Yes	1	Yes	0	Yes	1	Yes	1	Yes	0	Yes	1	Yes	1	No	1	Yes	1	Yes	1	Yes	1	No	1	Yes
Yes	24	3	Yes	Sixth Year	2	Female	Urban	Single	Scholarship	Nile Valley University	Yes	1	Yes	1	Yes	1	Yes	1	Yes	1	Yes	1	Yes	1	Yes	1	Yes	0	No	0	Yes	1	No	1	Yes	1	Yes	1	No	1	Yes	1	Yes	1	Yes	1	No	1	Yes
Yes	24	3	No	Sixth Year	2	Female	Urban	Single	Private	University of Dongola	Yes	1	Yes	1	No	0	Yes	1	Yes	1	No	0	No	0	No	0	No	1	Yes	1	Yes	1	Yes	0	Yes	1	No	0	No	1	Yes	1	Yes	1	No	0	Yes	0	No
Yes	25	3	Yes	Fourth Year	2	Female	Urban	Single	Scholarship	University of Dongola	Yes	1	Yes	1	Yes	1	Yes	1	Yes	1	Yes	1	Yes	1	Yes	1	Yes	0	Yes	1	Yes	1	No	1	Yes	1	Yes	1	Yes	0	Yes	1	Yes	1	Yes	1	No	1	No
Yes	23	2	Yes	Fourth Year	2	Female	Urban	Single	Scholarship	University of Dongola	Yes	1	Yes	1	Yes	1	Yes	1	Yes	1	Yes	1	Yes	1	Yes	1	Yes	0	Yes	1	Yes	1	No	1	Yes	1	Yes	1	No	1	Yes	1	Yes	1	Yes	1	Yes	0	Yes
Yes	22	2	Yes	Fourth Year	2	Female	Rural	Single	Scholarship	Merowe University of Technology	Yes	1	Yes	1	Yes	1	Yes	1	Yes	1	Yes	1	Yes	1	Yes	1	Yes	0	Yes	1	Yes	1	No	1	Yes	1	Yes	1	No	1	Yes	1	Yes	1	Yes	1	No	1	Yes
Yes	23	2	Yes	Fourth Year	2	Female	Urban	Single	Private	Shendi University	Yes	1	Yes	1	Yes	1	Yes	1	Yes	1	No	0	Yes	1	Yes	1	No	1	Yes	1	Yes	1	No	1	Yes	1	Yes	1	No	1	Yes	1	Yes	1	Yes	1	No	1	Yes
Yes	23	2	Yes	Fourth Year	2	Female	Urban	Single	Private	Shendi University	Yes	1	Yes	1	Yes	1	Yes	1	Yes	1	Yes	1	Yes	1	Yes	1	No	1	Yes	1	Yes	1	No	1	Yes	1	Yes	1	No	1	Yes	1	Yes	1	No	0	No	1	Yes
Yes	24	3	No	Sixth Year	2	Female	Urban	Single	Scholarship	Elsheikh Abdallah Elbadri University	Yes	1	Yes	1	Yes	1	Yes	1	Yes	1	Yes	1	Yes	1	Yes	1	No	1	Yes	1	Yes	1	Yes	0	Yes	1	Yes	1	No	1	Yes	1	Yes	1	Yes	1	No	1	Yes
Yes	23	2	No	Fifth Year	2	Female	Urban	Single	Scholarship	Elsheikh Abdallah Elbadri University	Yes	1	Yes	1	Yes	1	Yes	1	Yes	1	No	0	Yes	1	Yes	1	No	1	Yes	1	Yes	1	No	1	Yes	1	Yes	1	No	1	Yes	1	Yes	1	Yes	1	No	1	Yes
Yes	26	3	No	Fifth Year	2	Male	Urban	Single	Private	Shendi University	Yes	1	Yes	1	Yes	1	Yes	1	Yes	1	Yes	1	Yes	1	Yes	1	No	1	Yes	1	Yes	1	No	1	Yes	1	Yes	1	No	1	Yes	1	Yes	1	No	0	Yes	0	Yes
Yes	23	2	Yes	Fifth Year	2	Female	Rural	Single	Scholarship	University of Dongola	Yes	1	Yes	1	Yes	1	Yes	1	Yes	1	Yes	1	Yes	1	Yes	1	No	1	Yes	1	Yes	1	No	1	Yes	1	Yes	1	No	1	Yes	1	Yes	1	Yes	1	No	1	Yes
Yes	26	3	Yes	Sixth Year	2	Female	Urban	Married	Scholarship	Merowe University of Technology	Yes	1	Yes	1	Yes	1	Yes	1	Yes	1	No	0	Yes	1	Yes	1	Yes	0	Yes	1	Yes	1	Yes	0	Yes	1	Yes	1	No	1	Yes	1	No	0	Yes	1	No	1	Yes
Yes	26	3	No	Sixth Year	2	Female	Urban	Single	Scholarship	Merowe University of Technology	Yes	1	Yes	1	Yes	1	Yes	1	Yes	1	No	0	Yes	1	Yes	1	No	1	Yes	1	Yes	1	No	1	Yes	1	Yes	1	No	1	Yes	1	Yes	1	Yes	1	No	1	Yes
Yes	25	3	No	Fifth Year	2	Female	Urban	Single	Scholarship	Shendi University	Yes	1	Yes	1	Yes	1	Yes	1	Yes	1	No	0	Yes	1	Yes	1	Yes	0	Yes	1	Yes	1	No	1	Yes	1	Yes	1	No	1	Yes	1	Yes	1	Yes	1	No	1	Yes
Yes	23	2	Yes	Fifth Year	2	Female	Urban	Single	Scholarship	Nile Valley University	Yes	1	Yes	1	Yes	1	Yes	1	Yes	1	No	0	Yes	1	Yes	1	Yes	0	Yes	1	Yes	1	No	1	Yes	1	No	0	No	1	Yes	1	Yes	1	Yes	1	Yes	0	Yes
Yes	24	3	Yes	Fifth Year	2	Female	Urban	Single	Private	Nile Valley University	Yes	1	Yes	1	Yes	1	Yes	1	Yes	1	Yes	1	Yes	1	Yes	1	No	1	Yes	1	Yes	1	No	1	Yes	1	Yes	1	No	1	Yes	1	Yes	1	Yes	1	No	1	Yes
Yes	22	2	Yes	Third Year	1	Male	Urban	Single	Private	Merowe University of Technology	Yes	1	Yes	1	No	0	Yes	1	Yes	1	No	0	Yes	1	Yes	1	No	1	Yes	1	Yes	1	Yes	0	Yes	1	Yes	1	Yes	0	Yes	1	Yes	1	Yes	1	Yes	0	No
Yes	22	2	Yes	Second Year	1	Male	Rural	Single	Private	Nile Valley University	Yes	1	Yes	1	Yes	1	Yes	1	Yes	1	Yes	1	Yes	1	Yes	1	No	1	Yes	1	Yes	1	No	1	Yes	1	Yes	1	No	1	Yes	1	Yes	1	Yes	1	No	1	Yes
Yes	23	2	Yes	Fourth Year	2	Female	Urban	Single	Private	Nile Valley University	Yes	1	Yes	1	Yes	1	Yes	1	Yes	1	No	0	Yes	1	Yes	1	Yes	0	Yes	1	Yes	1	No	1	Yes	1	Yes	1	No	1	Yes	1	Yes	1	Yes	1	No	1	Yes
Yes	24	3	Yes	Sixth Year	2	Female	Urban	Single	Scholarship	Shendi University	Yes	1	Yes	1	Yes	1	Yes	1	Yes	1	No	0	Yes	1	Yes	1	No	1	Yes	1	Yes	1	No	1	Yes	1	Yes	1	No	1	Yes	1	Yes	1	Yes	1	No	1	Yes
Yes	24	3	No	Fifth Year	2	Male	Rural	Single	Scholarship	Elsheikh Abdallah Elbadri University	Yes	1	Yes	1	No	0	Yes	1	No	0	Yes	1	Yes	1	Yes	1	Yes	0	Yes	1	Yes	1	No	1	Yes	1	Yes	1	Yes	0	Yes	1	Yes	1	No	0	Yes	0	No
Yes	23	2	No	Fourth Year	2	Male	Urban	Single	Scholarship	Shendi University	Yes	1	Yes	1	Yes	1	Yes	1	Yes	1	No	0	Yes	1	Yes	1	No	1	Yes	1	Yes	1	No	1	Yes	1	Yes	1	No	1	Yes	1	Yes	1	Yes	1	No	1	Yes
Yes	22	2	Yes	Third Year	1	Female	Urban	Single	Scholarship	Shendi University	Yes	1	No	0	Yes	1	Yes	1	Yes	1	Yes	1	Yes	1	Yes	1	No	1	Yes	1	Yes	1	No	1	Yes	1	Yes	1	No	1	No	0	No	0	Yes	1	No	1	Yes
Yes	19	1	Yes	Second Year	1	Male	Urban	Single	Private	Shendi University	Yes	1	Yes	1	No	0	Yes	1	Yes	1	No	0	Yes	1	Yes	1	Yes	0	Yes	1	Yes	1	Yes	0	Yes	1	Yes	1	No	1	No	0	No	0	Yes	1	Yes	0	Yes
Yes	21	1	Yes	Third Year	1	Female	Urban	Single	Scholarship	Merowe University of Technology	Yes	1	Yes	1	Yes	1	Yes	1	Yes	1	Yes	1	Yes	1	Yes	1	No	1	Yes	1	Yes	1	No	1	Yes	1	Yes	1	No	1	Yes	1	Yes	1	Yes	1	Yes	0	Yes
Yes	27	3	Yes	Second Year	1	Female	Urban	Single	Private	University of Dongola	Yes	1	Yes	1	Yes	1	Yes	1	Yes	1	Yes	1	Yes	1	Yes	1	No	1	Yes	1	Yes	1	No	1	Yes	1	Yes	1	No	1	Yes	1	No	0	Yes	1	No	1	Yes
Yes	20	1	No	First Year	1	Male	Urban	Single	Private	University of Dongola	Yes	1	No	0	Yes	1	Yes	1	Yes	1	No	0	Yes	1	Yes	1	No	1	Yes	1	Yes	1	No	1	Yes	1	Yes	1	No	1	Yes	1	Yes	1	Yes	1	No	1	Yes
Yes	23	2	Yes	Fifth Year	2	Female	Urban	Single	Scholarship	University of Dongola	Yes	1	Yes	1	Yes	1	Yes	1	Yes	1	Yes	1	Yes	1	Yes	1	No	1	Yes	1	Yes	1	No	1	Yes	1	Yes	1	No	1	Yes	1	No	0	Yes	1	No	1	Yes
Yes	23	2	Yes	Fifth Year	2	Female	Urban	Married	Scholarship	University of Dongola	Yes	1	Yes	1	No	0	Yes	1	Yes	1	Yes	1	Yes	1	Yes	1	Yes	0	Yes	1	Yes	1	Yes	0	Yes	1	Yes	1	No	1	Yes	1	No	0	No	0	Yes	0	Yes
Yes	21	1	Yes	Fourth Year	2	Male	Rural	Single	Scholarship	University of Dongola	Yes	1	Yes	1	Yes	1	Yes	1	Yes	1	Yes	1	Yes	1	Yes	1	No	1	Yes	1	Yes	1	No	1	Yes	1	No	0	No	1	Yes	1	Yes	1	Yes	1	No	1	No
Yes	23	2	Yes	Sixth Year	2	Female	Urban	Single	Private	Nile Valley University	Yes	1	Yes	1	Yes	1	Yes	1	Yes	1	Yes	1	Yes	1	Yes	1	Yes	0	Yes	1	Yes	1	Yes	0	Yes	1	Yes	1	Yes	0	Yes	1	Yes	1	Yes	1	No	1	Yes
Yes	26	3	No	Sixth Year	2	Male	Urban	Single	Private	Shendi University	Yes	1	Yes	1	Yes	1	Yes	1	Yes	1	Yes	1	Yes	1	Yes	1	No	1	Yes	1	Yes	1	No	1	Yes	1	Yes	1	No	1	Yes	1	Yes	1	Yes	1	No	1	Yes
Yes	27	3	Yes	Fifth Year	2	Male	Urban	Single	Scholarship	Nile Valley University	Yes	1	Yes	1	Yes	1	Yes	1	Yes	1	Yes	1	Yes	1	Yes	1	No	1	Yes	1	Yes	1	No	1	Yes	1	Yes	1	No	1	Yes	1	Yes	1	Yes	1	No	1	Yes
Yes	22	2	Yes	Third Year	1	Female	Rural	Single	Scholarship	Shendi University	Yes	1	Yes	1	Yes	1	Yes	1	Yes	1	Yes	1	Yes	1	Yes	1	No	1	Yes	1	Yes	1	No	1	Yes	1	Yes	1	No	1	Yes	1	Yes	1	No	0	Yes	0	Yes
Yes	21	1	Yes	Second Year	1	Female	Urban	Single	Private	Elsheikh Abdallah Elbadri University	Yes	1	Yes	1	Yes	1	Yes	1	Yes	1	Yes	1	Yes	1	Yes	1	No	1	Yes	1	Yes	1	Yes	0	Yes	1	Yes	1	Yes	0	Yes	1	Yes	1	Yes	1	Yes	0	Yes
Yes	18	1	No	First Year	1	Female	Rural	Single	Scholarship	Elsheikh Abdallah Elbadri University	No	0	Yes	1	No	0	Yes	1	No	0	No	0	Yes	1	Yes	1	Yes	0	Yes	1	Yes	1	No	1	Yes	1	No	0	No	1	No	0	No	0	No	0	No	1	Yes
Yes	19	1	Yes	First Year	1	Female	Urban	Single	Scholarship	Shendi University	Yes	1	Yes	1	No	0	Yes	1	Yes	1	Yes	1	Yes	1	Yes	1	Yes	0	Yes	1	Yes	1	No	1	Yes	1	Yes	1	No	1	No	0	No	0	Yes	1	Yes	0	No
Yes	24	3	Yes	Third Year	1	Male	Urban	Single	Private	Nile Valley University	Yes	1	Yes	1	Yes	1	Yes	1	Yes	1	Yes	1	Yes	1	Yes	1	Yes	0	Yes	1	Yes	1	No	1	Yes	1	Yes	1	Yes	0	Yes	1	Yes	1	Yes	1	Yes	0	Yes
Yes	19	1	Yes	Second Year	1	Female	Urban	Single	Scholarship	Shendi University	Yes	1	Yes	1	Yes	1	Yes	1	Yes	1	No	0	Yes	1	Yes	1	Yes	0	Yes	1	Yes	1	No	1	Yes	1	No	0	No	1	Yes	1	Yes	1	No	0	No	1	Yes
Yes	19	1	No	Second Year	1	Male	Urban	Single	Scholarship	University of Dongola	Yes	1	Yes	1	No	0	Yes	1	Yes	1	No	0	Yes	1	Yes	1	Yes	0	No	0	Yes	1	Yes	0	Yes	1	Yes	1	Yes	0	No	0	Yes	1	No	0	No	1	No
Yes	20	1	Yes	Second Year	1	Female	Urban	Single	Private	University of Dongola	Yes	1	Yes	1	No	0	Yes	1	Yes	1	Yes	1	Yes	1	Yes	1	Yes	0	Yes	1	Yes	1	Yes	0	Yes	1	No	0	Yes	0	Yes	1	Yes	1	No	0	Yes	0	Yes
Yes	20	1	No	Third Year	1	Female	Urban	Single	Scholarship	University of Dongola	Yes	1	Yes	1	No	0	Yes	1	Yes	1	No	0	Yes	1	Yes	1	No	1	Yes	1	Yes	1	No	1	Yes	1	No	0	No	1	No	0	No	0	Yes	1	No	1	No
Yes	21	1	Yes	First Year	1	Female	Rural	Single	Private	University of Dongola	Yes	1	No	0	No	0	Yes	1	Yes	1	No	0	Yes	1	Yes	1	Yes	0	Yes	1	Yes	1	No	1	Yes	1	Yes	1	Yes	0	No	0	No	0	Yes	1	Yes	0	Yes
Yes	22	2	No	Third Year	1	Female	Rural	Single	Scholarship	University of Dongola	Yes	1	Yes	1	Yes	1	Yes	1	Yes	1	No	0	Yes	1	Yes	1	Yes	0	Yes	1	Yes	1	Yes	0	Yes	1	Yes	1	No	1	Yes	1	Yes	1	No	0	Yes	0	Yes
Yes	21	1	Yes	Third Year	1	Female	Rural	Single	Scholarship	Nile Valley University	No	0	Yes	1	Yes	1	Yes	1	No	0	Yes	1	Yes	1	Yes	1	Yes	0	No	0	Yes	1	No	1	Yes	1	Yes	1	No	1	Yes	1	Yes	1	Yes	1	No	1	Yes
Yes	19	1	Yes	Second Year	1	Female	Urban	Single	Private	Elsheikh Abdallah Elbadri University	Yes	1	Yes	1	No	0	Yes	1	Yes	1	No	0	Yes	1	Yes	1	Yes	0	Yes	1	Yes	1	No	1	Yes	1	No	0	No	1	No	0	Yes	1	No	0	No	1	No
Yes	23	2	Yes	Third Year	1	Female	Rural	Single	Scholarship	Shendi University	Yes	1	Yes	1	Yes	1	Yes	1	No	0	No	0	No	0	No	0	No	1	Yes	1	Yes	1	No	1	Yes	1	Yes	1	No	1	Yes	1	Yes	1	Yes	1	No	1	Yes
Yes	22	2	Yes	Fourth Year	2	Female	Rural	Single	Scholarship	Merowe University of Technology	Yes	1	Yes	1	Yes	1	Yes	1	Yes	1	Yes	1	Yes	1	Yes	1	Yes	0	Yes	1	Yes	1	No	1	Yes	1	Yes	1	No	1	Yes	1	Yes	1	No	0	No	1	Yes
Yes	22	2	Yes	Fourth Year	2	Female	Urban	Single	Private	Elsheikh Abdallah Elbadri University	Yes	1	Yes	1	Yes	1	Yes	1	Yes	1	Yes	1	Yes	1	Yes	1	Yes	0	No	0	Yes	1	No	1	Yes	1	No	0	No	1	Yes	1	No	0	Yes	1	No	1	Yes
Yes	26	3	No	Sixth Year	2	Female	Urban	Single	Private	Elsheikh Abdallah Elbadri University	Yes	1	No	0	Yes	1	Yes	1	Yes	1	Yes	1	Yes	1	Yes	1	Yes	0	Yes	1	Yes	1	No	1	Yes	1	Yes	1	No	1	Yes	1	Yes	1	Yes	1	No	1	Yes
Yes	25	3	No	Sixth Year	2	Female	Rural	Single	Scholarship	Merowe University of Technology	Yes	1	Yes	1	Yes	1	Yes	1	Yes	1	Yes	1	Yes	1	Yes	1	No	1	Yes	1	Yes	1	No	1	Yes	1	Yes	1	No	1	Yes	1	Yes	1	Yes	1	No	1	Yes
Yes	23	2	Yes	Fourth Year	2	Female	Rural	Single	Scholarship	University of Dongola	Yes	1	Yes	1	No	0	Yes	1	Yes	1	No	0	Yes	1	Yes	1	No	1	Yes	1	Yes	1	Yes	0	Yes	1	Yes	1	No	1	No	0	Yes	1	No	0	Yes	0	No
Yes	21	1	Yes	Fourth Year	2	Female	Urban	Single	Private	Shendi University	Yes	1	Yes	1	Yes	1	Yes	1	Yes	1	Yes	1	Yes	1	Yes	1	Yes	0	Yes	1	Yes	1	No	1	Yes	1	Yes	1	No	1	Yes	1	Yes	1	Yes	1	Yes	0	Yes
Yes	23	2	No	Fifth Year	2	Female	Urban	Single	Scholarship	Nile Valley University	Yes	1	Yes	1	Yes	1	Yes	1	Yes	1	Yes	1	Yes	1	Yes	1	Yes	0	Yes	1	Yes	1	No	1	Yes	1	Yes	1	No	1	Yes	1	Yes	1	Yes	1	No	1	Yes
Yes	25	3	Yes	Fifth Year	2	Female	Urban	Single	Scholarship	Nile Valley University	Yes	1	Yes	1	Yes	1	Yes	1	Yes	1	No	0	Yes	1	Yes	1	Yes	0	No	0	Yes	1	No	1	Yes	1	Yes	1	No	1	Yes	1	Yes	1	Yes	1	Yes	0	Yes
Yes	23	2	Yes	Fourth Year	2	Female	Urban	Single	Private	Elsheikh Abdallah Elbadri University	Yes	1	Yes	1	Yes	1	Yes	1	Yes	1	No	0	Yes	1	Yes	1	Yes	0	Yes	1	Yes	1	No	1	Yes	1	Yes	1	No	1	Yes	1	Yes	1	No	0	No	1	Yes
Yes	24	3	No	Fifth Year	2	Female	Rural	Single	Scholarship	Elsheikh Abdallah Elbadri University	Yes	1	Yes	1	Yes	1	Yes	1	Yes	1	Yes	1	Yes	1	Yes	1	No	1	Yes	1	Yes	1	No	1	Yes	1	No	0	No	1	Yes	1	Yes	1	Yes	1	No	1	Yes
Yes	25	3	No	Fifth Year	2	Female	Urban	Single	Scholarship	University of Dongola	Yes	1	Yes	1	Yes	1	Yes	1	Yes	1	Yes	1	Yes	1	Yes	1	Yes	0	Yes	1	Yes	1	No	1	Yes	1	Yes	1	No	1	Yes	1	Yes	1	Yes	1	No	1	Yes
Yes	23	2	No	Fourth Year	2	Female	Urban	Single	Scholarship	University of Dongola	Yes	1	Yes	1	Yes	1	Yes	1	Yes	1	Yes	1	Yes	1	Yes	1	No	1	Yes	1	Yes	1	No	1	Yes	1	Yes	1	No	1	Yes	1	No	0	No	0	No	1	Yes
Yes	24	3	No	Sixth Year	2	Female	Rural	Single	Scholarship	Merowe University of Technology	Yes	1	Yes	1	Yes	1	Yes	1	Yes	1	Yes	1	Yes	1	Yes	1	Yes	0	Yes	1	Yes	1	No	1	Yes	1	No	0	No	1	Yes	1	Yes	1	Yes	1	No	1	Yes
Yes	25	3	Yes	Sixth Year	2	Female	Rural	Single	Scholarship	Shendi University	Yes	1	Yes	1	Yes	1	Yes	1	Yes	1	Yes	1	Yes	1	Yes	1	No	1	Yes	1	Yes	1	No	1	Yes	1	Yes	1	No	1	Yes	1	Yes	1	No	0	No	1	Yes
Yes	24	3	Yes	Sixth Year	2	Female	Urban	Single	Scholarship	Shendi University	Yes	1	Yes	1	Yes	1	Yes	1	Yes	1	Yes	1	Yes	1	Yes	1	No	1	Yes	1	Yes	1	No	1	Yes	1	No	0	No	1	Yes	1	Yes	1	Yes	1	No	1	Yes
Yes	24	3	Yes	Sixth Year	2	Female	Urban	Single	Scholarship	Shendi University	Yes	1	Yes	1	Yes	1	Yes	1	Yes	1	Yes	1	Yes	1	Yes	1	No	1	Yes	1	Yes	1	No	1	Yes	1	Yes	1	No	1	Yes	1	Yes	1	Yes	1	No	1	Yes
Yes	23	2	No	Fourth Year	2	Female	Urban	Single	Scholarship	Shendi University	Yes	1	Yes	1	Yes	1	Yes	1	No	0	Yes	1	Yes	1	Yes	1	No	1	Yes	1	Yes	1	No	1	Yes	1	Yes	1	No	1	No	0	Yes	1	Yes	1	No	1	No
Yes	25	3	Yes	Fifth Year	2	Female	Urban	Single	Private	Nile Valley University	Yes	1	Yes	1	Yes	1	Yes	1	Yes	1	Yes	1	Yes	1	Yes	1	No	1	Yes	1	Yes	1	No	1	Yes	1	Yes	1	No	1	Yes	1	Yes	1	Yes	1	No	1	Yes
Yes	19	1	Yes	Second Year	1	Female	Urban	Single	Scholarship	Nile Valley University	Yes	1	Yes	1	Yes	1	Yes	1	Yes	1	No	0	No	0	No	0	Yes	0	Yes	1	Yes	1	Yes	0	Yes	1	Yes	1	No	1	Yes	1	No	0	No	0	No	1	Yes
Yes	21	1	No	Third Year	1	Female	Rural	Single	Private	Shendi University	Yes	1	Yes	1	Yes	1	Yes	1	Yes	1	Yes	1	Yes	1	Yes	1	Yes	0	Yes	1	Yes	1	No	1	Yes	1	Yes	1	No	1	No	0	Yes	1	Yes	1	No	1	No
Yes	18	1	Yes	Third Year	1	Female	Urban	Single	Private	Elsheikh Abdallah Elbadri University	Yes	1	Yes	1	No	0	Yes	1	Yes	1	Yes	1	Yes	1	Yes	1	Yes	0	No	0	Yes	1	Yes	0	Yes	1	No	0	No	1	Yes	1	No	0	No	0	Yes	0	No
Yes	18	1	No	First Year	1	Male	Urban	Single	Private	Elsheikh Abdallah Elbadri University	Yes	1	No	0	Yes	1	Yes	1	Yes	1	Yes	1	Yes	1	Yes	1	Yes	0	Yes	1	Yes	1	No	1	Yes	1	No	0	No	1	Yes	1	Yes	1	Yes	1	No	1	Yes
Yes	24	3	No	Third Year	1	Male	Rural	Single	Scholarship	Elsheikh Abdallah Elbadri University	Yes	1	Yes	1	Yes	1	Yes	1	Yes	1	Yes	1	Yes	1	Yes	1	Yes	0	Yes	1	Yes	1	No	1	Yes	1	Yes	1	No	1	Yes	1	Yes	1	Yes	1	Yes	0	Yes
Yes	21	1	Yes	Third Year	1	Male	Urban	Single	Scholarship	Nile Valley University	Yes	1	Yes	1	Yes	1	Yes	1	Yes	1	Yes	1	Yes	1	Yes	1	No	1	Yes	1	Yes	1	No	1	Yes	1	Yes	1	No	1	Yes	1	Yes	1	No	0	No	1	Yes
Yes	25	3	Yes	Fifth Year	2	Male	Urban	Single	Scholarship	Shendi University	Yes	1	Yes	1	No	0	Yes	1	Yes	1	No	0	No	0	No	0	Yes	0	No	0	Yes	1	Yes	0	Yes	1	No	0	Yes	0	No	0	Yes	1	No	0	Yes	0	No
Yes	22	2	Yes	Fourth Year	2	Female	Urban	Single	Private	Elsheikh Abdallah Elbadri University	Yes	1	Yes	1	Yes	1	Yes	1	Yes	1	No	0	Yes	1	Yes	1	Yes	0	Yes	1	Yes	1	No	1	Yes	1	Yes	1	No	1	No	0	Yes	1	No	0	No	1	Yes
Yes	24	3	Yes	Fifth Year	2	Male	Rural	Single	Scholarship	University of Dongola	Yes	1	Yes	1	Yes	1	Yes	1	Yes	1	Yes	1	Yes	1	Yes	1	Yes	0	Yes	1	Yes	1	No	1	Yes	1	Yes	1	No	1	No	0	Yes	1	No	0	No	1	No
Yes	25	3	No	Sixth Year	2	Male	Urban	Single	Scholarship	Elsheikh Abdallah Elbadri University	No	0	Yes	1	No	0	Yes	1	No	0	No	0	Yes	1	Yes	1	Yes	0	No	0	No	0	Yes	0	No	0	No	0	Yes	0	Yes	1	No	0	Yes	1	Yes	0	No
Yes	23	2	No	Fifth Year	2	Male	Rural	Single	Scholarship	Merowe University of Technology	Yes	1	Yes	1	Yes	1	Yes	1	Yes	1	Yes	1	Yes	1	Yes	1	Yes	0	No	0	Yes	1	No	1	Yes	1	No	0	No	1	Yes	1	Yes	1	No	0	No	1	Yes
Yes	19	1	Yes	First Year	1	Male	Urban	Single	Scholarship	Nile Valley University	No	0	No	0	No	0	Yes	1	Yes	1	No	0	Yes	1	Yes	1	Yes	0	No	0	Yes	1	No	1	Yes	1	Yes	1	No	1	No	0	No	0	No	0	No	1	No
Yes	20	1	No	First Year	1	Female	Rural	Single	Private	Shendi University	Yes	1	No	0	Yes	1	Yes	1	Yes	1	Yes	1	Yes	1	Yes	1	No	1	Yes	1	Yes	1	No	1	Yes	1	No	0	No	1	Yes	1	No	0	No	0	No	1	Yes
Yes	21	1	No	Second Year	1	Male	Urban	Single	Scholarship	Merowe University of Technology	No	0	Yes	1	Yes	1	Yes	1	Yes	1	No	0	No	0	No	0	Yes	0	No	0	Yes	1	No	1	Yes	1	Yes	1	No	1	No	0	No	0	No	0	No	1	Yes
Yes	27	3	No	Third Year	1	Male	Urban	Single	Private	Shendi University	Yes	1	Yes	1	Yes	1	Yes	1	Yes	1	Yes	1	Yes	1	Yes	1	Yes	0	Yes	1	Yes	1	Yes	0	Yes	1	Yes	1	No	1	Yes	1	Yes	1	Yes	1	No	1	Yes
Yes	25	3	Yes	Third Year	1	Female	Rural	Single	Scholarship	Shendi University	Yes	1	Yes	1	Yes	1	Yes	1	Yes	1	Yes	1	Yes	1	Yes	1	No	1	Yes	1	Yes	1	No	1	Yes	1	No	0	No	1	Yes	1	Yes	1	Yes	1	No	1	Yes
Yes	20	1	No	Second Year	1	Male	Rural	Single	Private	Nile Valley University	No	0	Yes	1	Yes	1	Yes	1	Yes	1	Yes	1	Yes	1	Yes	1	No	1	Yes	1	Yes	1	No	1	Yes	1	Yes	1	No	1	No	0	Yes	1	No	0	No	1	No
Yes	23	2	Yes	Third Year	1	Male	Urban	Single	Scholarship	Nile Valley University	Yes	1	Yes	1	Yes	1	Yes	1	Yes	1	Yes	1	Yes	1	Yes	1	Yes	0	Yes	1	Yes	1	No	1	Yes	1	Yes	1	No	1	Yes	1	Yes	1	Yes	1	No	1	No
Yes	22	2	Yes	Third Year	1	Male	Rural	Single	Scholarship	Elsheikh Abdallah Elbadri University	Yes	1	Yes	1	No	0	Yes	1	No	0	Yes	1	No	0	No	0	Yes	0	Yes	1	Yes	1	Yes	0	Yes	1	Yes	1	No	1	No	0	No	0	No	0	No	1	No
Yes	21	1	No	Second Year	1	Female	Urban	Single	Scholarship	Nile Valley University	Yes	1	No	0	Yes	1	Yes	1	No	0	Yes	1	Yes	1	Yes	1	No	1	Yes	1	Yes	1	No	1	Yes	1	Yes	1	No	1	Yes	1	Yes	1	No	0	No	1	No
Yes	21	1	No	Third Year	1	Male	Rural	Single	Scholarship	Shendi University	Yes	1	Yes	1	Yes	1	Yes	1	Yes	1	No	0	Yes	1	Yes	1	No	1	Yes	1	Yes	1	No	1	Yes	1	No	0	No	1	Yes	1	Yes	1	Yes	1	No	1	Yes
Yes	22	2	Yes	Fourth Year	2	Female	Urban	Single	Scholarship	Merowe University of Technology	Yes	1	Yes	1	Yes	1	Yes	1	Yes	1	No	0	No	0	No	0	Yes	0	Yes	1	Yes	1	No	1	Yes	1	Yes	1	No	1	No	0	Yes	1	No	0	No	1	No
Yes	24	3	Yes	Sixth Year	2	Female	Rural	Single	Private	Nile Valley University	Yes	1	Yes	1	No	0	Yes	1	Yes	1	Yes	1	Yes	1	Yes	1	Yes	0	Yes	1	Yes	1	Yes	0	Yes	1	No	0	Yes	0	Yes	1	No	0	No	0	Yes	0	No
Yes	22	2	Yes	Fifth Year	2	Male	Urban	Single	Scholarship	Merowe University of Technology	Yes	1	Yes	1	Yes	1	Yes	1	Yes	1	Yes	1	Yes	1	Yes	1	Yes	0	Yes	1	Yes	1	No	1	Yes	1	Yes	1	No	1	Yes	1	Yes	1	No	0	Yes	0	Yes
Yes	23	2	No	Fourth Year	2	Female	Urban	Single	Private	University of Dongola	Yes	1	Yes	1	No	0	Yes	1	Yes	1	Yes	1	Yes	1	Yes	1	Yes	0	No	0	Yes	1	Yes	0	Yes	1	Yes	1	Yes	0	No	0	Yes	1	Yes	1	Yes	0	Yes
Yes	24	3	Yes	Fifth Year	2	Female	Rural	Married	Scholarship	University of Dongola	Yes	1	Yes	1	Yes	1	Yes	1	Yes	1	No	0	Yes	1	Yes	1	Yes	0	Yes	1	Yes	1	No	1	Yes	1	Yes	1	No	1	Yes	1	Yes	1	Yes	1	Yes	0	Yes
Yes	25	3	No	Sixth Year	2	Male	Rural	Single	Private	University of Dongola	Yes	1	Yes	1	Yes	1	Yes	1	Yes	1	Yes	1	Yes	1	Yes	1	No	1	Yes	1	Yes	1	No	1	Yes	1	Yes	1	No	1	Yes	1	Yes	1	Yes	1	No	1	Yes
Yes	23	2	Yes	Fourth Year	2	Female	Urban	Single	Private	Shendi University	Yes	1	Yes	1	Yes	1	Yes	1	Yes	1	Yes	1	Yes	1	Yes	1	No	1	Yes	1	Yes	1	No	1	Yes	1	Yes	1	No	1	Yes	1	Yes	1	No	0	No	1	Yes
Yes	26	3	No	Sixth Year	2	Male	Urban	Single	Private	Nile Valley University	Yes	1	Yes	1	Yes	1	Yes	1	Yes	1	Yes	1	No	0	No	0	Yes	0	Yes	1	Yes	1	No	1	Yes	1	Yes	1	No	1	Yes	1	No	0	Yes	1	Yes	0	No
Yes	24	3	Yes	Sixth Year	2	Male	Rural	Single	Private	Nile Valley University	Yes	1	Yes	1	Yes	1	Yes	1	Yes	1	Yes	1	Yes	1	Yes	1	Yes	0	Yes	1	Yes	1	No	1	Yes	1	No	0	No	1	Yes	1	No	0	Yes	1	No	1	Yes
Yes	21	1	No	Fourth Year	2	Female	Urban	Single	Private	Elsheikh Abdallah Elbadri University	Yes	1	Yes	1	Yes	1	Yes	1	Yes	1	Yes	1	Yes	1	Yes	1	No	1	Yes	1	Yes	1	No	1	Yes	1	Yes	1	No	1	Yes	1	Yes	1	Yes	1	No	1	Yes
Yes	25	3	No	Sixth Year	2	Male	Urban	Single	Scholarship	Elsheikh Abdallah Elbadri University	Yes	1	Yes	1	Yes	1	Yes	1	Yes	1	Yes	1	Yes	1	Yes	1	No	1	Yes	1	Yes	1	No	1	Yes	1	Yes	1	No	1	Yes	1	No	0	Yes	1	No	1	Yes
Yes	18	1	Yes	First Year	1	Male	Urban	Single	Private	Elsheikh Abdallah Elbadri University	Yes	1	Yes	1	Yes	1	Yes	1	No	0	Yes	1	Yes	1	Yes	1	No	1	Yes	1	Yes	1	Yes	0	Yes	1	No	0	No	1	Yes	1	No	0	Yes	1	No	1	Yes
Yes	21	1	Yes	Second Year	1	Female	Urban	Single	Scholarship	Nile Valley University	Yes	1	Yes	1	Yes	1	Yes	1	Yes	1	No	0	Yes	1	Yes	1	No	1	Yes	1	Yes	1	No	1	Yes	1	Yes	1	No	1	Yes	1	Yes	1	Yes	1	No	1	Yes
Yes	26	3	No	Third Year	1	Female	Urban	Single	Scholarship	Shendi University	Yes	1	Yes	1	Yes	1	Yes	1	Yes	1	Yes	1	Yes	1	Yes	1	No	1	Yes	1	Yes	1	No	1	Yes	1	Yes	1	No	1	Yes	1	Yes	1	Yes	1	No	1	Yes
Yes	22	2	No	Third Year	1	Female	Urban	Single	Scholarship	Merowe University of Technology	Yes	1	Yes	1	Yes	1	Yes	1	Yes	1	Yes	1	Yes	1	Yes	1	Yes	0	Yes	1	Yes	1	No	1	Yes	1	Yes	1	No	1	No	0	Yes	1	Yes	1	No	1	Yes
Yes	23	2	Yes	Third Year	1	Female	Urban	Single	Private	Nile Valley University	Yes	1	Yes	1	No	0	Yes	1	No	0	No	0	No	0	No	0	Yes	0	Yes	1	Yes	1	Yes	0	Yes	1	Yes	1	No	1	No	0	No	0	Yes	1	Yes	0	No
Yes	21	1	Yes	Second Year	1	Female	Urban	Single	Private	Merowe University of Technology	Yes	1	Yes	1	Yes	1	Yes	1	Yes	1	Yes	1	Yes	1	Yes	1	No	1	No	0	Yes	1	No	1	Yes	1	Yes	1	No	1	No	0	Yes	1	Yes	1	No	1	No
Yes	18	1	Yes	Second Year	1	Female	Urban	Single	Scholarship	Nile Valley University	No	0	Yes	1	No	0	Yes	1	Yes	1	No	0	No	0	No	0	Yes	0	No	0	Yes	1	Yes	0	Yes	1	Yes	1	Yes	0	Yes	1	No	0	No	0	No	1	Yes
Yes	18	1	No	First Year	1	Female	Rural	Single	Scholarship	University of Dongola	Yes	1	Yes	1	No	0	Yes	1	Yes	1	No	0	Yes	1	Yes	1	No	1	No	0	Yes	1	Yes	0	Yes	1	Yes	1	Yes	0	No	0	Yes	1	Yes	1	Yes	0	Yes
Yes	21	1	Yes	Third Year	1	Female	Urban	Single	Scholarship	Shendi University	Yes	1	Yes	1	Yes	1	Yes	1	Yes	1	Yes	1	Yes	1	Yes	1	No	1	Yes	1	Yes	1	Yes	0	Yes	1	Yes	1	No	1	Yes	1	Yes	1	No	0	No	1	No
Yes	23	2	No	Third Year	1	Female	Urban	Single	Scholarship	Shendi University	Yes	1	Yes	1	Yes	1	Yes	1	Yes	1	Yes	1	Yes	1	Yes	1	No	1	Yes	1	Yes	1	No	1	Yes	1	Yes	1	No	1	Yes	1	Yes	1	No	0	No	1	Yes
Yes	20	1	Yes	Second Year	1	Female	Urban	Single	Scholarship	Nile Valley University	Yes	1	Yes	1	Yes	1	Yes	1	Yes	1	Yes	1	No	0	No	0	Yes	0	Yes	1	Yes	1	No	1	Yes	1	Yes	1	No	1	Yes	1	Yes	1	Yes	1	No	1	Yes
Yes	22	2	Yes	Second Year	1	Male	Urban	Single	Private	Elsheikh Abdallah Elbadri University	Yes	1	No	0	No	0	Yes	1	Yes	1	No	0	Yes	1	Yes	1	Yes	0	Yes	1	Yes	1	No	1	Yes	1	No	0	No	1	No	0	No	0	Yes	1	No	1	No
Yes	21	1	Yes	Third Year	1	Female	Rural	Single	Private	Shendi University	Yes	1	Yes	1	Yes	1	Yes	1	Yes	1	Yes	1	Yes	1	Yes	1	No	1	Yes	1	Yes	1	No	1	Yes	1	Yes	1	No	1	Yes	1	No	0	Yes	1	No	1	Yes
Yes	20	1	Yes	Second Year	1	Female	Urban	Single	Scholarship	Nile Valley University	Yes	1	Yes	1	Yes	1	Yes	1	Yes	1	Yes	1	Yes	1	Yes	1	No	1	Yes	1	Yes	1	No	1	Yes	1	No	0	No	1	No	0	Yes	1	Yes	1	No	1	Yes
Yes	22	2	No	Fourth Year	2	Female	Urban	Single	Scholarship	University of Dongola	Yes	1	Yes	1	No	0	Yes	1	Yes	1	Yes	1	Yes	1	Yes	1	Yes	0	Yes	1	Yes	1	Yes	0	Yes	1	Yes	1	Yes	0	No	0	No	0	No	0	Yes	0	Yes
Yes	23	2	Yes	Fourth Year	2	Female	Urban	Single	Private	Elsheikh Abdallah Elbadri University	Yes	1	Yes	1	No	0	Yes	1	Yes	1	Yes	1	Yes	1	Yes	1	No	1	Yes	1	Yes	1	Yes	0	Yes	1	Yes	1	No	1	Yes	1	No	0	No	0	Yes	0	Yes
Yes	23	2	Yes	Fourth Year	2	Female	Urban	Single	Scholarship	University of Dongola	Yes	1	Yes	1	Yes	1	Yes	1	Yes	1	Yes	1	Yes	1	Yes	1	No	1	Yes	1	Yes	1	No	1	Yes	1	Yes	1	No	1	Yes	1	Yes	1	Yes	1	Yes	0	Yes
Yes	21	1	No	Fourth Year	2	Female	Urban	Single	Private	University of Dongola	Yes	1	Yes	1	No	0	Yes	1	Yes	1	Yes	1	No	0	No	0	Yes	0	No	0	No	0	No	1	Yes	1	No	0	No	1	No	0	No	0	No	0	Yes	0	No
Yes	22	2	No	Fourth Year	2	Male	Urban	Single	Scholarship	Merowe University of Technology	Yes	1	Yes	1	Yes	1	Yes	1	Yes	1	No	0	Yes	1	Yes	1	Yes	0	Yes	1	Yes	1	No	1	Yes	1	Yes	1	No	1	No	0	Yes	1	Yes	1	Yes	0	Yes
Yes	25	3	No	Sixth Year	2	Male	Urban	Single	Scholarship	Merowe University of Technology	Yes	1	Yes	1	Yes	1	Yes	1	Yes	1	No	0	Yes	1	Yes	1	No	1	Yes	1	Yes	1	No	1	Yes	1	Yes	1	No	1	Yes	1	Yes	1	Yes	1	No	1	Yes
Yes	24	3	Yes	Sixth Year	2	Female	Urban	Single	Scholarship	Nile Valley University	Yes	1	Yes	1	Yes	1	Yes	1	Yes	1	Yes	1	Yes	1	Yes	1	No	1	Yes	1	Yes	1	No	1	Yes	1	Yes	1	No	1	Yes	1	Yes	1	Yes	1	No	1	Yes
Yes	25	3	Yes	Sixth Year	2	Female	Urban	Single	Scholarship	Nile Valley University	Yes	1	Yes	1	Yes	1	Yes	1	Yes	1	Yes	1	Yes	1	Yes	1	No	1	Yes	1	Yes	1	No	1	Yes	1	Yes	1	No	1	Yes	1	Yes	1	Yes	1	No	1	Yes
Yes	25	3	No	Sixth Year	2	Female	Urban	Single	Scholarship	Elsheikh Abdallah Elbadri University	Yes	1	Yes	1	Yes	1	Yes	1	Yes	1	Yes	1	Yes	1	Yes	1	Yes	0	Yes	1	Yes	1	No	1	Yes	1	Yes	1	No	1	Yes	1	Yes	1	Yes	1	No	1	Yes
Yes	21	1	No	Fourth Year	2	Female	Rural	Single	Scholarship	Merowe University of Technology	Yes	1	Yes	1	No	0	Yes	1	No	0	No	0	Yes	1	Yes	1	No	1	Yes	1	Yes	1	No	1	Yes	1	No	0	No	1	Yes	1	No	0	Yes	1	Yes	0	No
Yes	22	2	No	Fourth Year	2	Male	Rural	Single	Scholarship	Merowe University of Technology	Yes	1	Yes	1	Yes	1	Yes	1	Yes	1	Yes	1	Yes	1	Yes	1	Yes	0	Yes	1	Yes	1	Yes	0	Yes	1	Yes	1	No	1	Yes	1	Yes	1	No	0	No	1	No
Yes	24	3	No	Sixth Year	2	Female	Urban	Married	Private	Nile Valley University	Yes	1	Yes	1	Yes	1	Yes	1	Yes	1	Yes	1	Yes	1	Yes	1	Yes	0	Yes	1	Yes	1	No	1	Yes	1	Yes	1	No	1	Yes	1	Yes	1	Yes	1	No	1	Yes
Yes	24	3	Yes	Fifth Year	2	Female	Urban	Single	Scholarship	Elsheikh Abdallah Elbadri University	Yes	1	Yes	1	Yes	1	Yes	1	Yes	1	Yes	1	Yes	1	Yes	1	No	1	Yes	1	Yes	1	No	1	Yes	1	Yes	1	No	1	Yes	1	No	0	Yes	1	No	1	Yes
Yes	22	2	Yes	Third Year	1	Female	Urban	Single	Private	Shendi University	Yes	1	Yes	1	Yes	1	Yes	1	Yes	1	No	0	Yes	1	Yes	1	Yes	0	Yes	1	Yes	1	No	1	Yes	1	No	0	No	1	No	0	Yes	1	Yes	1	Yes	0	Yes
Yes	18	1	Yes	First Year	1	Female	Rural	Single	Scholarship	Elsheikh Abdallah Elbadri University	Yes	1	Yes	1	Yes	1	Yes	1	No	0	No	0	Yes	1	Yes	1	Yes	0	No	0	Yes	1	No	1	Yes	1	Yes	1	No	1	Yes	1	No	0	Yes	1	Yes	0	Yes
Yes	22	2	No	Fourth Year	2	Male	Rural	Single	Private	Elsheikh Abdallah Elbadri University	Yes	1	No	0	No	0	No	0	Yes	1	Yes	1	Yes	1	Yes	1	No	1	Yes	1	Yes	1	Yes	0	Yes	1	No	0	No	1	No	0	No	0	Yes	1	Yes	0	Yes
Yes	22	2	No	Fifth Year	2	Male	Rural	Single	Private	University of Dongola	Yes	1	Yes	1	Yes	1	Yes	1	Yes	1	Yes	1	Yes	1	Yes	1	No	1	Yes	1	Yes	1	No	1	Yes	1	Yes	1	No	1	No	0	No	0	Yes	1	No	1	Yes
Yes	24	3	Yes	Sixth Year	2	Female	Urban	Single	Scholarship	Elsheikh Abdallah Elbadri University	Yes	1	Yes	1	Yes	1	Yes	1	Yes	1	Yes	1	Yes	1	Yes	1	No	1	Yes	1	Yes	1	No	1	Yes	1	Yes	1	No	1	Yes	1	Yes	1	Yes	1	No	1	Yes
Yes	20	1	No	Second Year	1	Female	Urban	Single	Scholarship	Elsheikh Abdallah Elbadri University	Yes	1	Yes	1	Yes	1	Yes	1	Yes	1	No	0	Yes	1	Yes	1	No	1	Yes	1	Yes	1	No	1	Yes	1	No	0	No	1	No	0	Yes	1	Yes	1	No	1	Yes
Yes	19	1	Yes	First Year	1	Male	Rural	Single	Scholarship	University of Dongola	No	0	Yes	1	No	0	Yes	1	Yes	1	No	0	No	0	No	0	No	1	Yes	1	Yes	1	Yes	0	Yes	1	No	0	No	1	Yes	1	No	0	No	0	Yes	0	No
Yes	20	1	Yes	Third Year	1	Female	Urban	Single	Scholarship	Shendi University	Yes	1	Yes	1	Yes	1	Yes	1	Yes	1	No	0	Yes	1	Yes	1	Yes	0	Yes	1	Yes	1	No	1	Yes	1	Yes	1	No	1	Yes	1	Yes	1	No	0	No	1	No
Yes	19	1	Yes	Second Year	1	Female	Urban	Single	Private	Nile Valley University	Yes	1	Yes	1	Yes	1	Yes	1	Yes	1	Yes	1	Yes	1	Yes	1	Yes	0	No	0	Yes	1	Yes	0	Yes	1	Yes	1	No	1	Yes	1	No	0	Yes	1	No	1	Yes
Yes	23	2	Yes	Third Year	1	Male	Urban	Single	Private	Elsheikh Abdallah Elbadri University	Yes	1	Yes	1	Yes	1	Yes	1	Yes	1	No	0	Yes	1	Yes	1	Yes	0	Yes	1	Yes	1	No	1	Yes	1	Yes	1	No	1	Yes	1	Yes	1	Yes	1	No	1	No
Yes	19	1	Yes	Second Year	1	Female	Urban	Single	Private	Nile Valley University	Yes	1	Yes	1	Yes	1	Yes	1	Yes	1	No	0	Yes	1	Yes	1	Yes	0	No	0	Yes	1	No	1	Yes	1	Yes	1	No	1	No	0	Yes	1	Yes	1	No	1	No
Yes	24	3	Yes	Fourth Year	2	Female	Rural	Single	Private	Elsheikh Abdallah Elbadri University	Yes	1	Yes	1	Yes	1	Yes	1	Yes	1	Yes	1	Yes	1	Yes	1	Yes	0	Yes	1	Yes	1	Yes	0	Yes	1	Yes	1	Yes	0	Yes	1	Yes	1	Yes	1	Yes	0	Yes
Yes	25	3	Yes	Fifth Year	2	Male	Rural	Single	Scholarship	University of Dongola	Yes	1	Yes	1	Yes	1	Yes	1	Yes	1	Yes	1	Yes	1	Yes	1	Yes	0	Yes	1	Yes	1	Yes	0	Yes	1	Yes	1	Yes	0	Yes	1	Yes	1	Yes	1	Yes	0	Yes
Yes	23	2	Yes	Fourth Year	2	Female	Rural	Single	Scholarship	Nile Valley University	Yes	1	Yes	1	Yes	1	Yes	1	Yes	1	Yes	1	Yes	1	Yes	1	Yes	0	Yes	1	Yes	1	Yes	0	Yes	1	Yes	1	No	1	Yes	1	Yes	1	Yes	1	Yes	0	No
Yes	25	3	No	Sixth Year	2	Female	Rural	Single	Private	Elsheikh Abdallah Elbadri University	Yes	1	Yes	1	Yes	1	Yes	1	Yes	1	No	0	Yes	1	Yes	1	No	1	Yes	1	Yes	1	No	1	Yes	1	Yes	1	No	1	Yes	1	Yes	1	Yes	1	No	1	Yes
Yes	23	2	No	Fifth Year	2	Male	Urban	Single	Scholarship	University of Dongola	Yes	1	Yes	1	Yes	1	Yes	1	Yes	1	No	0	Yes	1	Yes	1	Yes	0	Yes	1	Yes	1	No	1	Yes	1	Yes	1	No	1	Yes	1	Yes	1	Yes	1	No	1	Yes
Yes	22	2	Yes	Fifth Year	2	Female	Urban	Single	Scholarship	University of Dongola	Yes	1	Yes	1	Yes	1	Yes	1	Yes	1	Yes	1	Yes	1	Yes	1	No	1	Yes	1	Yes	1	No	1	Yes	1	Yes	1	No	1	Yes	1	Yes	1	Yes	1	No	1	No
Yes	25	3	No	Sixth Year	2	Male	Rural	Single	Scholarship	Elsheikh Abdallah Elbadri University	Yes	1	Yes	1	Yes	1	Yes	1	Yes	1	No	0	Yes	1	Yes	1	Yes	0	Yes	1	Yes	1	Yes	0	Yes	1	Yes	1	No	1	Yes	1	Yes	1	Yes	1	No	1	Yes
Yes	24	3	No	Fifth Year	2	Female	Urban	Single	Scholarship	Elsheikh Abdallah Elbadri University	Yes	1	Yes	1	Yes	1	Yes	1	Yes	1	No	0	Yes	1	Yes	1	No	1	Yes	1	Yes	1	No	1	Yes	1	Yes	1	No	1	Yes	1	Yes	1	No	0	No	1	Yes
Yes	20	1	Yes	Second Year	1	Female	Urban	Single	Scholarship	Nile Valley University	No	0	No	0	No	0	No	0	No	0	No	0	No	0	No	0	Yes	0	No	0	No	0	Yes	0	No	0	No	0	Yes	0	No	0	No	0	No	0	Yes	0	No
Yes	21	1	Yes	Third Year	1	Female	Urban	Single	Scholarship	Shendi University	Yes	1	Yes	1	No	0	Yes	1	Yes	1	Yes	1	Yes	1	Yes	1	No	1	Yes	1	No	0	No	1	No	0	Yes	1	No	1	Yes	1	No	0	No	0	Yes	0	Yes
Yes	22	2	Yes	Third Year	1	Female	Rural	Single	Scholarship	University of Dongola	Yes	1	Yes	1	No	0	Yes	1	Yes	1	Yes	1	Yes	1	Yes	1	No	1	Yes	1	Yes	1	No	1	Yes	1	No	0	No	1	Yes	1	No	0	No	0	No	1	No
Yes	20	1	Yes	Third Year	1	Female	Rural	Single	Scholarship	Shendi University	Yes	1	Yes	1	No	0	Yes	1	Yes	1	Yes	1	No	0	No	0	Yes	0	Yes	1	Yes	1	Yes	0	No	0	No	0	Yes	0	No	0	Yes	1	No	0	Yes	0	Yes
Yes	21	1	Yes	Second Year	1	Female	Urban	Single	Private	Shendi University	Yes	1	Yes	1	Yes	1	Yes	1	Yes	1	No	0	Yes	1	Yes	1	Yes	0	Yes	1	Yes	1	No	1	Yes	1	No	0	No	1	Yes	1	Yes	1	No	0	Yes	0	Yes
Yes	17	1	Yes	First Year	1	Female	Urban	Single	Scholarship	Elsheikh Abdallah Elbadri University	Yes	1	Yes	1	Yes	1	Yes	1	Yes	1	Yes	1	Yes	1	Yes	1	No	1	Yes	1	Yes	1	No	1	Yes	1	Yes	1	No	1	Yes	1	No	0	Yes	1	No	1	Yes
Yes	18	1	No	Second Year	1	Male	Urban	Single	Private	Elsheikh Abdallah Elbadri University	Yes	1	Yes	1	No	0	Yes	1	Yes	1	Yes	1	Yes	1	Yes	1	Yes	0	Yes	1	Yes	1	No	1	Yes	1	No	0	No	1	No	0	No	0	No	0	Yes	0	No
Yes	21	1	Yes	Third Year	1	Female	Urban	Single	Scholarship	Nile Valley University	Yes	1	Yes	1	Yes	1	Yes	1	Yes	1	Yes	1	Yes	1	Yes	1	No	1	Yes	1	Yes	1	No	1	Yes	1	Yes	1	No	1	No	0	Yes	1	No	0	No	1	No
Yes	22	2	Yes	Third Year	1	Female	Urban	Single	Scholarship	Shendi University	Yes	1	Yes	1	No	0	Yes	1	Yes	1	No	0	Yes	1	Yes	1	No	1	No	0	Yes	1	No	1	Yes	1	No	0	No	1	No	0	No	0	Yes	1	No	1	No
Yes	23	2	No	Fourth Year	2	Female	Urban	Single	Scholarship	Merowe University of Technology	Yes	1	Yes	1	Yes	1	Yes	1	Yes	1	No	0	Yes	1	Yes	1	Yes	0	Yes	1	Yes	1	No	1	Yes	1	Yes	1	No	1	Yes	1	Yes	1	No	0	Yes	0	Yes
Yes	25	3	Yes	Sixth Year	2	Male	Urban	Single	Scholarship	Shendi University	Yes	1	Yes	1	Yes	1	Yes	1	Yes	1	No	0	Yes	1	Yes	1	Yes	0	Yes	1	Yes	1	No	1	Yes	1	Yes	1	No	1	Yes	1	Yes	1	Yes	1	Yes	0	Yes
Yes	29	3	Yes	Sixth Year	2	Female	Urban	Married	Scholarship	Shendi University	Yes	1	Yes	1	Yes	1	Yes	1	Yes	1	Yes	1	Yes	1	Yes	1	Yes	0	Yes	1	Yes	1	No	1	Yes	1	Yes	1	No	1	Yes	1	Yes	1	Yes	1	Yes	0	Yes
Yes	21	1	Yes	Fourth Year	2	Female	Urban	Single	Private	Elsheikh Abdallah Elbadri University	Yes	1	Yes	1	Yes	1	Yes	1	Yes	1	Yes	1	Yes	1	Yes	1	No	1	Yes	1	Yes	1	No	1	Yes	1	Yes	1	No	1	Yes	1	Yes	1	Yes	1	No	1	Yes
Yes	23	2	No	Sixth Year	2	Female	Urban	Single	Scholarship	University of Dongola	Yes	1	Yes	1	Yes	1	Yes	1	Yes	1	Yes	1	Yes	1	Yes	1	Yes	0	Yes	1	Yes	1	Yes	0	Yes	1	Yes	1	No	1	No	0	Yes	1	No	0	No	1	Yes
Yes	23	2	No	Sixth Year	2	Female	Rural	Single	Scholarship	Shendi University	Yes	1	Yes	1	Yes	1	Yes	1	Yes	1	Yes	1	Yes	1	Yes	1	Yes	0	Yes	1	Yes	1	No	1	Yes	1	Yes	1	No	1	Yes	1	Yes	1	Yes	1	No	1	Yes
Yes	24	3	Yes	Fifth Year	2	Female	Urban	Single	Scholarship	Elsheikh Abdallah Elbadri University	Yes	1	Yes	1	Yes	1	Yes	1	Yes	1	No	0	Yes	1	Yes	1	No	1	Yes	1	Yes	1	No	1	Yes	1	Yes	1	No	1	Yes	1	Yes	1	Yes	1	No	1	Yes
Yes	21	1	No	Second Year	1	Male	Urban	Single	Scholarship	Shendi University	No	0	No	0	No	0	Yes	1	No	0	No	0	No	0	No	0	Yes	0	No	0	No	0	Yes	0	No	0	No	0	No	1	No	0	No	0	No	0	Yes	0	No
Yes	21	1	Yes	First Year	1	Male	Rural	Single	Private	Shendi University	Yes	1	No	0	Yes	1	Yes	1	No	0	Yes	1	Yes	1	Yes	1	Yes	0	No	0	Yes	1	No	1	Yes	1	No	0	No	1	Yes	1	Yes	1	No	0	No	1	No
Yes	24	3	No	Fifth Year	2	Male	Rural	Single	Scholarship	Merowe University of Technology	Yes	1	Yes	1	Yes	1	Yes	1	Yes	1	Yes	1	Yes	1	Yes	1	Yes	0	No	0	Yes	1	No	1	Yes	1	Yes	1	No	1	Yes	1	No	0	Yes	1	No	1	Yes
Yes	19	1	Yes	First Year	1	Male	Urban	Single	Scholarship	Merowe University of Technology	Yes	1	Yes	1	No	0	Yes	1	Yes	1	No	0	No	0	No	0	Yes	0	Yes	1	Yes	1	Yes	0	Yes	1	Yes	1	Yes	0	Yes	1	Yes	1	No	0	Yes	0	No
Yes	20	1	Yes	Second Year	1	Female	Urban	Single	Scholarship	Shendi University	Yes	1	Yes	1	Yes	1	Yes	1	Yes	1	No	0	Yes	1	Yes	1	No	1	Yes	1	Yes	1	No	1	Yes	1	Yes	1	No	1	Yes	1	Yes	1	Yes	1	No	1	Yes
Yes	20	1	Yes	Second Year	1	Female	Urban	Single	Private	University of Dongola	Yes	1	Yes	1	Yes	1	Yes	1	Yes	1	Yes	1	Yes	1	Yes	1	Yes	0	Yes	1	Yes	1	Yes	0	Yes	1	Yes	1	Yes	0	Yes	1	Yes	1	Yes	1	Yes	0	Yes
Yes	23	2	No	Third Year	1	Male	Urban	Single	Scholarship	University of Dongola	Yes	1	Yes	1	Yes	1	Yes	1	Yes	1	Yes	1	Yes	1	Yes	1	Yes	0	Yes	1	Yes	1	Yes	0	Yes	1	Yes	1	Yes	0	Yes	1	Yes	1	Yes	1	Yes	0	Yes
Yes	25	3	Yes	Fourth Year	2	Male	Urban	Single	Scholarship	Nile Valley University	Yes	1	Yes	1	No	0	Yes	1	Yes	1	Yes	1	No	0	No	0	Yes	0	No	0	No	0	Yes	0	No	0	No	0	Yes	0	No	0	No	0	No	0	Yes	0	No
Yes	25	3	No	Sixth Year	2	Male	Rural	Single	Scholarship	Elsheikh Abdallah Elbadri University	Yes	1	Yes	1	Yes	1	Yes	1	Yes	1	No	0	Yes	1	Yes	1	No	1	Yes	1	Yes	1	No	1	Yes	1	Yes	1	No	1	Yes	1	Yes	1	Yes	1	No	1	Yes
Yes	24	3	Yes	Sixth Year	2	Male	Urban	Single	Scholarship	University of Dongola	Yes	1	Yes	1	Yes	1	Yes	1	Yes	1	Yes	1	Yes	1	Yes	1	Yes	0	Yes	1	Yes	1	No	1	Yes	1	Yes	1	No	1	Yes	1	Yes	1	Yes	1	No	1	Yes
Yes	22	2	No	Fourth Year	2	Male	Urban	Single	Scholarship	Merowe University of Technology	Yes	1	Yes	1	Yes	1	Yes	1	Yes	1	Yes	1	Yes	1	Yes	1	No	1	Yes	1	Yes	1	No	1	Yes	1	Yes	1	No	1	Yes	1	Yes	1	Yes	1	Yes	0	Yes
Yes	22	2	Yes	Fourth Year	2	Female	Urban	Single	Scholarship	Merowe University of Technology	Yes	1	No	0	Yes	1	Yes	1	Yes	1	Yes	1	Yes	1	Yes	1	Yes	0	Yes	1	Yes	1	No	1	Yes	1	Yes	1	No	1	Yes	1	Yes	1	Yes	1	No	1	Yes
Yes	22	2	Yes	Fourth Year	2	Male	Urban	Single	Scholarship	Merowe University of Technology	Yes	1	Yes	1	Yes	1	Yes	1	Yes	1	Yes	1	Yes	1	Yes	1	No	1	Yes	1	Yes	1	No	1	Yes	1	Yes	1	Yes	0	No	0	Yes	1	Yes	1	Yes	0	Yes
Yes	23	2	Yes	Fourth Year	2	Male	Urban	Single	Private	Merowe University of Technology	Yes	1	Yes	1	Yes	1	Yes	1	Yes	1	No	0	No	0	No	0	Yes	0	Yes	1	Yes	1	No	1	Yes	1	Yes	1	No	1	Yes	1	No	0	Yes	1	No	1	Yes
Yes	26	3	No	Sixth Year	2	Female	Urban	Single	Scholarship	Nile Valley University	Yes	1	Yes	1	Yes	1	Yes	1	Yes	1	No	0	Yes	1	Yes	1	Yes	0	Yes	1	Yes	1	No	1	Yes	1	Yes	1	No	1	Yes	1	Yes	1	Yes	1	No	1	Yes
Yes	24	3	Yes	Fifth Year	2	Male	Urban	Single	Private	Elsheikh Abdallah Elbadri University	Yes	1	Yes	1	Yes	1	Yes	1	Yes	1	Yes	1	Yes	1	Yes	1	No	1	Yes	1	Yes	1	No	1	Yes	1	Yes	1	No	1	Yes	1	Yes	1	Yes	1	No	1	Yes
Yes	23	2	No	Fifth Year	2	Female	Urban	Single	Scholarship	Elsheikh Abdallah Elbadri University	Yes	1	Yes	1	Yes	1	Yes	1	Yes	1	Yes	1	Yes	1	Yes	1	Yes	0	Yes	1	Yes	1	No	1	Yes	1	Yes	1	No	1	Yes	1	Yes	1	No	0	No	1	Yes
Yes	21	1	Yes	Second Year	1	Male	Urban	Single	Private	Elsheikh Abdallah Elbadri University	Yes	1	Yes	1	Yes	1	Yes	1	Yes	1	Yes	1	Yes	1	Yes	1	Yes	0	Yes	1	Yes	1	No	1	Yes	1	Yes	1	No	1	Yes	1	Yes	1	Yes	1	No	1	Yes
Yes	23	2	Yes	Third Year	1	Female	Urban	Single	Private	Shendi University	Yes	1	Yes	1	No	0	Yes	1	Yes	1	Yes	1	Yes	1	Yes	1	Yes	0	No	0	Yes	1	Yes	0	Yes	1	Yes	1	Yes	0	Yes	1	No	0	No	0	Yes	0	Yes
Yes	21	1	Yes	Second Year	1	Female	Rural	Single	Scholarship	Shendi University	Yes	1	Yes	1	Yes	1	Yes	1	Yes	1	Yes	1	Yes	1	Yes	1	Yes	0	Yes	1	Yes	1	No	1	Yes	1	Yes	1	No	1	Yes	1	Yes	1	Yes	1	No	1	Yes
Yes	21	1	No	Third Year	1	Female	Urban	Single	Private	Shendi University	Yes	1	Yes	1	Yes	1	Yes	1	Yes	1	No	0	Yes	1	Yes	1	No	1	Yes	1	Yes	1	No	1	Yes	1	Yes	1	No	1	Yes	1	Yes	1	Yes	1	Yes	0	Yes
Yes	19	1	Yes	First Year	1	Male	Rural	Single	Scholarship	Shendi University	Yes	1	Yes	1	No	0	Yes	1	Yes	1	No	0	No	0	No	0	Yes	0	No	0	Yes	1	No	1	Yes	1	Yes	1	Yes	0	No	0	No	0	Yes	1	Yes	0	No
Yes	18	1	No	First Year	1	Female	Urban	Single	Scholarship	Nile Valley University	Yes	1	Yes	1	Yes	1	Yes	1	Yes	1	No	0	Yes	1	Yes	1	Yes	0	No	0	Yes	1	No	1	Yes	1	No	0	No	1	Yes	1	Yes	1	Yes	1	No	1	No
Yes	20	1	Yes	First Year	1	Male	Rural	Single	Scholarship	Nile Valley University	Yes	1	Yes	1	No	0	Yes	1	Yes	1	Yes	1	Yes	1	Yes	1	No	1	No	0	Yes	1	Yes	0	Yes	1	Yes	1	No	1	No	0	Yes	1	No	0	Yes	0	No
Yes	22	2	No	Third Year	1	Female	Urban	Single	Private	University of Dongola	Yes	1	Yes	1	Yes	1	Yes	1	Yes	1	Yes	1	Yes	1	Yes	1	No	1	Yes	1	Yes	1	No	1	Yes	1	Yes	1	No	1	No	0	Yes	1	No	0	No	1	Yes
Yes	20	1	No	Third Year	1	Male	Urban	Single	Private	Merowe University of Technology	Yes	1	Yes	1	Yes	1	No	0	No	0	No	0	Yes	1	Yes	1	Yes	0	Yes	1	Yes	1	Yes	0	Yes	1	Yes	1	No	1	Yes	1	Yes	1	Yes	1	No	1	Yes
Yes	23	2	No	Third Year	1	Male	Urban	Single	Scholarship	Shendi University	Yes	1	Yes	1	Yes	1	Yes	1	Yes	1	Yes	1	Yes	1	Yes	1	No	1	Yes	1	Yes	1	No	1	Yes	1	No	0	No	1	Yes	1	No	0	Yes	1	No	1	Yes
Yes	20	1	Yes	Second Year	1	Female	Urban	Single	Private	Nile Valley University	Yes	1	Yes	1	Yes	1	Yes	1	Yes	1	Yes	1	Yes	1	Yes	1	No	1	Yes	1	Yes	1	No	1	Yes	1	No	0	No	1	Yes	1	No	0	Yes	1	No	1	Yes
Yes	22	2	No	First Year	1	Female	Urban	Single	Private	Elsheikh Abdallah Elbadri University	Yes	1	Yes	1	Yes	1	Yes	1	Yes	1	No	0	Yes	1	Yes	1	No	1	Yes	1	Yes	1	Yes	0	Yes	1	Yes	1	No	1	Yes	1	Yes	1	No	0	No	1	Yes
Yes	23	2	Yes	Fourth Year	2	Female	Urban	Single	Scholarship	University of Dongola	Yes	1	Yes	1	Yes	1	Yes	1	Yes	1	Yes	1	Yes	1	Yes	1	No	1	Yes	1	Yes	1	No	1	Yes	1	Yes	1	No	1	Yes	1	No	0	Yes	1	No	1	Yes
Yes	25	3	No	Fifth Year	2	Female	Urban	Single	Private	Elsheikh Abdallah Elbadri University	Yes	1	Yes	1	Yes	1	Yes	1	Yes	1	No	0	Yes	1	Yes	1	No	1	Yes	1	Yes	1	No	1	Yes	1	Yes	1	No	1	Yes	1	Yes	1	Yes	1	No	1	Yes
Yes	23	2	Yes	Fourth Year	2	Female	Urban	Married	Scholarship	Nile Valley University	Yes	1	Yes	1	Yes	1	Yes	1	Yes	1	Yes	1	Yes	1	Yes	1	No	1	Yes	1	Yes	1	No	1	Yes	1	No	0	No	1	No	0	Yes	1	Yes	1	No	1	Yes
Yes	24	3	Yes	Fourth Year	2	Female	Urban	Single	Private	Elsheikh Abdallah Elbadri University	Yes	1	Yes	1	Yes	1	Yes	1	Yes	1	No	0	Yes	1	Yes	1	Yes	0	Yes	1	Yes	1	Yes	0	Yes	1	Yes	1	Yes	0	Yes	1	Yes	1	Yes	1	Yes	0	Yes
Yes	24	3	No	Fifth Year	2	Female	Rural	Single	Scholarship	Elsheikh Abdallah Elbadri University	Yes	1	Yes	1	Yes	1	Yes	1	Yes	1	Yes	1	Yes	1	Yes	1	No	1	Yes	1	Yes	1	No	1	Yes	1	Yes	1	No	1	Yes	1	Yes	1	Yes	1	No	1	Yes
Yes	26	3	No	Sixth Year	2	Female	Rural	Single	Scholarship	University of Dongola	Yes	1	Yes	1	Yes	1	Yes	1	Yes	1	Yes	1	Yes	1	Yes	1	No	1	Yes	1	Yes	1	No	1	Yes	1	Yes	1	No	1	No	0	Yes	1	Yes	1	No	1	Yes
Yes	23	2	Yes	Fourth Year	2	Female	Urban	Single	Scholarship	University of Dongola	Yes	1	Yes	1	Yes	1	Yes	1	Yes	1	Yes	1	Yes	1	Yes	1	Yes	0	Yes	1	Yes	1	Yes	0	Yes	1	Yes	1	No	1	Yes	1	Yes	1	Yes	1	Yes	0	Yes
Yes	23	2	Yes	Fifth Year	2	Female	Rural	Single	Scholarship	Merowe University of Technology	Yes	1	Yes	1	Yes	1	Yes	1	Yes	1	No	0	Yes	1	Yes	1	No	1	Yes	1	Yes	1	Yes	0	Yes	1	Yes	1	No	1	Yes	1	Yes	1	Yes	1	Yes	0	Yes
Yes	24	3	Yes	Sixth Year	2	Male	Urban	Single	Private	Shendi University	Yes	1	Yes	1	Yes	1	Yes	1	Yes	1	Yes	1	Yes	1	Yes	1	Yes	0	Yes	1	Yes	1	Yes	0	Yes	1	Yes	1	No	1	Yes	1	Yes	1	No	0	No	1	Yes
Yes	23	2	Yes	Fourth Year	2	Female	Rural	Single	Scholarship	Shendi University	Yes	1	Yes	1	No	0	Yes	1	Yes	1	No	0	Yes	1	Yes	1	No	1	No	0	Yes	1	Yes	0	Yes	1	No	0	Yes	0	Yes	1	Yes	1	Yes	1	Yes	0	Yes
Yes	24	3	Yes	Sixth Year	2	Male	Urban	Single	Private	Elsheikh Abdallah Elbadri University	Yes	1	Yes	1	Yes	1	Yes	1	Yes	1	No	0	Yes	1	Yes	1	Yes	0	Yes	1	Yes	1	No	1	Yes	1	No	0	No	1	Yes	1	No	0	No	0	No	1	Yes
Yes	25	3	No	Sixth Year	2	Female	Urban	Single	Scholarship	Shendi University	Yes	1	Yes	1	Yes	1	Yes	1	Yes	1	Yes	1	Yes	1	Yes	1	No	1	Yes	1	Yes	1	No	1	Yes	1	Yes	1	No	1	Yes	1	Yes	1	Yes	1	No	1	Yes
Yes	26	3	Yes	Sixth Year	2	Female	Urban	Single	Scholarship	Nile Valley University	Yes	1	Yes	1	Yes	1	Yes	1	Yes	1	Yes	1	Yes	1	Yes	1	Yes	0	Yes	1	Yes	1	No	1	Yes	1	Yes	1	No	1	Yes	1	Yes	1	Yes	1	Yes	0	Yes
Yes	25	3	No	Sixth Year	2	Female	Urban	Single	Private	Elsheikh Abdallah Elbadri University	Yes	1	Yes	1	Yes	1	Yes	1	Yes	1	Yes	1	Yes	1	Yes	1	No	1	Yes	1	Yes	1	No	1	Yes	1	Yes	1	No	1	Yes	1	Yes	1	No	0	No	1	Yes
Yes	19	1	Yes	First Year	1	Male	Urban	Single	Private	Shendi University	Yes	1	Yes	1	No	0	Yes	1	Yes	1	No	0	Yes	1	Yes	1	No	1	Yes	1	No	0	Yes	0	Yes	1	Yes	1	No	1	Yes	1	Yes	1	No	0	Yes	0	No
Yes	22	2	No	Third Year	1	Male	Rural	Single	Private	Merowe University of Technology	Yes	1	Yes	1	Yes	1	Yes	1	Yes	1	Yes	1	Yes	1	Yes	1	No	1	Yes	1	Yes	1	No	1	Yes	1	No	0	No	1	Yes	1	No	0	Yes	1	Yes	0	Yes
Yes	22	2	Yes	Third Year	1	Female	Rural	Single	Scholarship	Merowe University of Technology	Yes	1	Yes	1	Yes	1	Yes	1	Yes	1	No	0	No	0	No	0	No	1	Yes	1	Yes	1	No	1	Yes	1	Yes	1	No	1	Yes	1	Yes	1	Yes	1	No	1	Yes
Yes	23	2	No	Fourth Year	2	Female	Urban	Single	Private	University of Dongola	Yes	1	Yes	1	No	0	Yes	1	Yes	1	Yes	1	Yes	1	Yes	1	Yes	0	Yes	1	Yes	1	Yes	0	Yes	1	No	0	Yes	0	Yes	1	Yes	1	Yes	1	Yes	0	Yes
Yes	24	3	Yes	Sixth Year	2	Female	Urban	Single	Scholarship	Shendi University	Yes	1	Yes	1	Yes	1	Yes	1	Yes	1	No	0	No	0	No	0	No	1	Yes	1	Yes	1	No	1	Yes	1	Yes	1	No	1	Yes	1	Yes	1	Yes	1	No	1	Yes
Yes	23	2	No	Fourth Year	2	Male	Urban	Single	Private	University of Dongola	Yes	1	Yes	1	Yes	1	Yes	1	Yes	1	No	0	No	0	No	0	Yes	0	Yes	1	Yes	1	No	1	Yes	1	No	0	No	1	Yes	1	No	0	No	0	No	1	Yes
Yes	24	3	No	Sixth Year	2	Female	Urban	Married	Scholarship	Shendi University	Yes	1	Yes	1	Yes	1	Yes	1	Yes	1	Yes	1	Yes	1	Yes	1	No	1	Yes	1	Yes	1	No	1	Yes	1	Yes	1	No	1	Yes	1	No	0	Yes	1	No	1	Yes
Yes	26	3	Yes	Fifth Year	2	Male	Urban	Single	Private	Elsheikh Abdallah Elbadri University	Yes	1	Yes	1	Yes	1	Yes	1	Yes	1	Yes	1	Yes	1	Yes	1	Yes	0	Yes	1	Yes	1	Yes	0	Yes	1	Yes	1	Yes	0	Yes	1	Yes	1	Yes	1	Yes	0	Yes
Yes	22	2	No	Fifth Year	2	Male	Urban	Single	Scholarship	Elsheikh Abdallah Elbadri University	Yes	1	Yes	1	No	0	Yes	1	Yes	1	No	0	Yes	1	Yes	1	Yes	0	Yes	1	Yes	1	No	1	Yes	1	No	0	No	1	Yes	1	Yes	1	No	0	Yes	0	No
Yes	26	3	No	Fifth Year	2	Female	Rural	Single	Private	University of Dongola	Yes	1	Yes	1	Yes	1	Yes	1	Yes	1	Yes	1	Yes	1	Yes	1	Yes	0	Yes	1	Yes	1	No	1	Yes	1	Yes	1	No	1	Yes	1	Yes	1	Yes	1	No	1	Yes
Yes	27	3	Yes	Third Year	1	Female	Urban	Married	Scholarship	Shendi University	Yes	1	Yes	1	Yes	1	Yes	1	Yes	1	No	0	Yes	1	Yes	1	No	1	Yes	1	Yes	1	No	1	Yes	1	Yes	1	No	1	Yes	1	Yes	1	Yes	1	No	1	Yes
Yes	19	1	Yes	Second Year	1	Female	Rural	Single	Private	Elsheikh Abdallah Elbadri University	Yes	1	Yes	1	Yes	1	Yes	1	Yes	1	Yes	1	Yes	1	Yes	1	No	1	Yes	1	Yes	1	No	1	Yes	1	Yes	1	No	1	No	0	Yes	1	Yes	1	Yes	0	Yes
Yes	20	1	No	Second Year	1	Female	Urban	Single	Scholarship	University of Dongola	Yes	1	Yes	1	Yes	1	Yes	1	Yes	1	Yes	1	Yes	1	Yes	1	No	1	Yes	1	Yes	1	No	1	Yes	1	Yes	1	No	1	Yes	1	Yes	1	No	0	Yes	0	Yes
Yes	22	2	Yes	Third Year	1	Female	Urban	Single	Scholarship	Shendi University	Yes	1	Yes	1	No	0	Yes	1	Yes	1	No	0	Yes	1	Yes	1	No	1	Yes	1	Yes	1	Yes	0	Yes	1	No	0	Yes	0	Yes	1	Yes	1	Yes	1	Yes	0	Yes
Yes	21	1	Yes	Second Year	1	Female	Urban	Single	Scholarship	Nile Valley University	Yes	1	No	0	No	0	No	0	Yes	1	No	0	No	0	No	0	Yes	0	No	0	No	0	No	1	No	0	No	0	No	1	No	0	No	0	No	0	No	1	No
Yes	23	2	Yes	Sixth Year	2	Male	Urban	Single	Private	University of Dongola	Yes	1	Yes	1	Yes	1	Yes	1	Yes	1	No	0	Yes	1	Yes	1	Yes	0	Yes	1	Yes	1	No	1	Yes	1	Yes	1	No	1	Yes	1	Yes	1	Yes	1	No	1	No
Yes	26	3	No	Sixth Year	2	Female	Urban	Single	Scholarship	University of Dongola	Yes	1	Yes	1	Yes	1	Yes	1	Yes	1	Yes	1	Yes	1	Yes	1	No	1	Yes	1	Yes	1	No	1	Yes	1	Yes	1	No	1	Yes	1	Yes	1	Yes	1	No	1	Yes
Yes	26	3	No	Sixth Year	2	Female	Urban	Single	Scholarship	University of Dongola	Yes	1	Yes	1	Yes	1	Yes	1	Yes	1	Yes	1	Yes	1	Yes	1	No	1	Yes	1	Yes	1	No	1	Yes	1	Yes	1	No	1	Yes	1	Yes	1	Yes	1	No	1	Yes
Yes	25	3	Yes	Sixth Year	2	Female	Urban	Single	Scholarship	Shendi University	Yes	1	Yes	1	Yes	1	Yes	1	Yes	1	Yes	1	Yes	1	Yes	1	Yes	0	Yes	1	Yes	1	No	1	Yes	1	Yes	1	No	1	Yes	1	Yes	1	Yes	1	No	1	Yes
Yes	27	3	Yes	Sixth Year	2	Female	Rural	Single	Scholarship	Nile Valley University	Yes	1	Yes	1	Yes	1	Yes	1	Yes	1	Yes	1	Yes	1	Yes	1	No	1	Yes	1	Yes	1	No	1	Yes	1	Yes	1	No	1	Yes	1	Yes	1	Yes	1	No	1	Yes
Yes	22	2	Yes	Fifth Year	2	Female	Urban	Single	Private	Elsheikh Abdallah Elbadri University	Yes	1	Yes	1	Yes	1	Yes	1	Yes	1	Yes	1	Yes	1	Yes	1	No	1	Yes	1	Yes	1	No	1	Yes	1	Yes	1	No	1	No	0	No	0	Yes	1	No	1	Yes
Yes	23	2	No	Sixth Year	2	Male	Urban	Single	Private	Nile Valley University	Yes	1	Yes	1	No	0	Yes	1	No	0	No	0	Yes	1	Yes	1	No	1	Yes	1	No	0	Yes	0	Yes	1	Yes	1	No	1	Yes	1	Yes	1	No	0	Yes	0	No
Yes	24	3	No	Fifth Year	2	Female	Urban	Single	Scholarship	University of Dongola	Yes	1	Yes	1	Yes	1	Yes	1	Yes	1	Yes	1	Yes	1	Yes	1	No	1	Yes	1	Yes	1	Yes	0	Yes	1	Yes	1	No	1	Yes	1	Yes	1	No	0	No	1	Yes
[truncated: 55 more columns]
